# Supplementary material for: New anti-diabetic drug Morus alba L. (Sangzhi) alkaloids (SZ-A) improves diabetic nephropathy through ameliorating inflammation and fibrosis in diabetic rats
Source: Front Med (Lausanne). 2023 Jun 9;10:1164242. doi: 10.3389/fmed.2023.1164242 (PMC10289017; doi:10.3389/fmed.2023.1164242)
Supplement: Supplementary file 2 [file Data_Sheet_2.XLSX]

## Sheet: Nor vs Con
Gene_id	Gene name	Gene description	FC(Con/Nor)	Log2FC(Con/Nor)	Pvalue	Padjust	Significant	Regulate	Nor1_1	Nor1_2	Nor1_3	Nor1_4	Nor2_1	Nor2_4	Con1_1	Con1_2	Con1_3	Con1_4	Con1_5	Con2_4	Nor	Con
ENSRNOG00000000065	Pde6b	phosphodiesterase 6B [Source:RGD Symbol;Acc:1311039]	13.122	3.71389	0.0180711	0.124965	yes	up	0	0	0	0	0	0	0.04	0	0.02	0.02	0.12	0	0	0.0333333
ENSRNOG00000000097	Cd160	CD160 molecule [Source:RGD Symbol;Acc:1563598]	0.341	-1.55271	0.0467933	0.219994	yes	down	0.2	0.17	0.38	0.32	1.37	0.2	0.19	0	0	0.33	0	0.19	0.44	0.118333
ENSRNOG00000000257	Smpd3	sphingomyelin phosphodiesterase 3 [Source:RGD Symbol;Acc:619754]	0.433	-1.20666	0.0252238	0.152924	yes	down	2.21	0.34	1.07	0.45	0.53	0.48	0.97	0.37	0.24	0.14	0.27	0.31	0.846667	0.383333
ENSRNOG00000000345	AABR07064998.1	-	0.262	-1.93451	0.0323339	0.178597	yes	down	0.09	0.08	0.08	0.16	0.25	0.46	0.17	0	0	0.08	0	0	0.186667	0.0416667
ENSRNOG00000000368	Grik2	glutamate ionotropic receptor kainate type subunit 2 [Source:RGD Symbol;Acc:2733]	2.223	1.15222	0.00409701	0.0501871	yes	up	1.68	0.91	1.75	1.94	1.89	0.57	6.21	3.77	2.27	1.4	2.25	4.46	1.45667	3.39333
ENSRNOG00000000410	Nepn	nephrocan [Source:RGD Symbol;Acc:1307755]	3.31	1.72686	0.0195161	0.130643	yes	up	0.08	0.07	0.04	0.07	0	0	0.07	0.03	0.23	0.15	0.25	0.22	0.0433333	0.158333
ENSRNOG00000000419	Cfb	complement factor B [Source:RGD Symbol;Acc:2204]	2.315	1.21073	0.0171034	0.120447	yes	up	0.25	0.04	0.05	0.5	0.29	0.13	0.53	0.43	0.36	0.65	0.31	0.62	0.21	0.483333
ENSRNOG00000000443	LOC103689965	complement C4-like [Source:RGD Symbol;Acc:9245878]	3.459	1.79034	7.89093e-08	3.14245e-05	yes	up	19.48	13.85	20.49	25.95	25.18	19.7	103.71	71.95	57.66	40.35	98.62	83.82	20.775	76.0183
ENSRNOG00000000479	Kifc1	kinesin family member C1 [Source:RGD Symbol;Acc:1359118]	0.416	-1.26488	5.22383e-07	0.00013602	yes	down	7.34	6.55	9.61	11.77	9.98	12.41	4.11	4.62	3.41	4.72	3.71	4.1	9.61	4.11167
ENSRNOG00000000508	Armc12	armadillo repeat containing 12 [Source:RGD Symbol;Acc:1306008]	6.297	2.65463	0.0453992	0.216547	yes	up	0	0	0	0	0	0	0.05	0	0.11	0.05	0	0	0	0.035
ENSRNOG00000000521	Cdkn1a	cyclin-dependent kinase inhibitor 1A [Source:RGD Symbol;Acc:69328]	3.29	1.71804	5.26073e-06	0.000590306	yes	up	15.6	6.71	14.03	12.96	6.38	4.21	44.22	32.13	34.47	24.78	35.67	25.06	9.98167	32.7217
ENSRNOG00000000542	Dnah8	dynein, axonemal, heavy chain 8 [Source:RGD Symbol;Acc:619986]	2.071	1.05039	0.0452383	0.216186	yes	up	0.01	0.02	0	0.01	0.02	0	0.04	0.03	0.01	0.02	0.03	0.02	0.01	0.025
ENSRNOG00000000597	Ccn6	cellular communication network factor 6 [Source:RGD Symbol;Acc:1564120]	0.178	-2.48982	0.0031326	0.0421345	yes	down	0.14	0.07	0.3	0.12	0.25	0.29	0	0	0.11	0	0.07	0.03	0.195	0.035
ENSRNOG00000000618	Mdga2	MAM domain containing glycosylphosphatidylinositol anchor 2 [Source:RGD Symbol;Acc:735131]	2.286	1.19309	0.0482224	0.224118	yes	up	0.04	0.37	0.04	0.02	0.02	0.02	0.08	0.02	0.04	0.08	0.02	0.15	0.085	0.065
ENSRNOG00000000632	Cdk1	cyclin-dependent kinase 1 [Source:RGD Symbol;Acc:2319]	2.259	1.17546	0.000418407	0.0113003	yes	up	0.72	0.84	0.86	1.36	0.76	0.76	2.51	2.02	1.91	1.15	1.74	3.32	0.883333	2.10833
ENSRNOG00000000693	Svop	SV2 related protein [Source:RGD Symbol;Acc:620277]	5.602	2.48604	0.00465461	0.0548348	yes	up	0.03	0	0	0	0	0.03	0.09	0.05	0.13	0.03	0.06	0.05	0.01	0.0683333
ENSRNOG00000000768	Ubd	ubiquitin D [Source:RGD Symbol;Acc:69418]	2.475	1.30761	2.04997e-07	6.93914e-05	yes	up	37.59	36.06	37.6	33.15	25.26	41.74	84.36	89.27	80.87	79.15	129.3	88.25	35.2333	91.8667
ENSRNOG00000000855	Lst1	leukocyte specific transcript 1 [Source:RGD Symbol;Acc:620077]	3.495	1.80516	0.000158221	0.00588546	yes	up	0.4	1.03	0.95	1.62	1.38	0.41	5.3	3.65	3.68	2.3	4.75	4.65	0.965	4.055
ENSRNOG00000000871	Cd40lg	CD40 ligand [Source:RGD Symbol;Acc:708418]	3.308	1.72598	0.012513	0.100331	yes	up	0	0.04	0	0.02	0.02	0.08	0.09	0.11	0.09	0.07	0.08	0.16	0.0266667	0.1
ENSRNOG00000000934	Piwil1	piwi-like RNA-mediated gene silencing 1 [Source:RGD Symbol;Acc:1306980]	12.635	3.65941	0.0131533	0.103625	yes	up	0	0	0	0	0	0	0.01	0.04	0.01	0	0	0.06	0	0.02
ENSRNOG00000001001	Retn	resistin [Source:RGD Symbol;Acc:628781]	0.077	-3.69946	0.00766571	0.0745288	yes	down	3.08	0.05	3.53	0	0.41	0	0.06	0	0.06	0.42	0	0.06	1.17833	0.1
ENSRNOG00000001006	Nptx2	neuronal pentraxin 2 [Source:RGD Symbol;Acc:1309447]	2.184	1.12716	0.00146608	0.0256249	yes	up	0.56	0.33	0.34	0.39	0.3	0.22	1.31	1.2	0.51	0.58	0.62	0.69	0.356667	0.818333
ENSRNOG00000001152	Glp1r	glucagon-like peptide 1 receptor [Source:RGD Symbol;Acc:2703]	3.977	1.99168	4.02628e-06	0.000492613	yes	up	0.56	1.45	0.9	0.8	0.48	1.14	3.41	3.72	4.78	3.05	3.94	1.32	0.888333	3.37
ENSRNOG00000001159	Tff3	trefoil factor 3 [Source:RGD Symbol;Acc:3847]	0.344	-1.53898	3.1488e-06	0.000429209	yes	down	1629.87	1086	2056.73	2718.93	2406.04	2407.67	1177.13	774.06	702.27	504.16	548.96	909.15	2050.87	769.288
ENSRNOG00000001167	Ubash3a	ubiquitin associated and SH3 domain containing, A [Source:RGD Symbol;Acc:1310305]	4.446	2.15254	0.00635509	0.0667729	yes	up	0.03	0	0	0.08	0	0.06	0.12	0.19	0.09	0.23	0.13	0.11	0.0283333	0.145
ENSRNOG00000001270	Hvcn1	hydrogen voltage-gated channel 1 [Source:RGD Symbol;Acc:1310788]	3.479	1.79856	3.36079e-06	0.000446128	yes	up	0.84	0.32	0.65	0.6	0.54	0.45	1.98	1.4	2.08	1.79	2.29	2.78	0.566667	2.05333
ENSRNOG00000001295	S100b	S100 calcium binding protein B [Source:RGD Symbol;Acc:3615]	2.99	1.58012	0.0010625	0.0209103	yes	up	4.38	1.11	3.35	2.17	0.93	1.05	7.68	6.74	3.02	6.38	4.36	12.55	2.165	6.78833
ENSRNOG00000001412	Epo	erythropoietin [Source:RGD Symbol;Acc:2559]	2.672	1.41794	0.0433513	0.211042	yes	up	0	0.44	0.29	0.09	0	0.21	0.39	0.41	0.3	0.71	0.77	0.43	0.171667	0.501667
ENSRNOG00000001514	Cdca7	cell division cycle associated 7 [Source:RGD Symbol;Acc:1309363]	2.647	1.4045	0.00124187	0.0230551	yes	up	0.59	0.12	0.31	0.2	0.29	0.2	1.27	0.71	0.45	0.46	0.8	1.05	0.285	0.79
ENSRNOG00000001527	Cd80	Cd80 molecule [Source:RGD Symbol;Acc:2314]	2.78	1.47501	0.00961167	0.0856573	yes	up	0.03	0	0.08	0.13	0.07	0.15	0.25	0.12	0.21	0.13	0.16	0.34	0.0766667	0.201667
ENSRNOG00000001679	Gabrr3	gamma-aminobutyric acid type A receptor rho3 subunit [Source:RGD Symbol;Acc:621564]	0.11	-3.18649	0.00696502	0.0703079	yes	down	0.03	0.03	0.07	0.03	0	0.04	0	0	0	0	0	0	0.0333333	0
ENSRNOG00000001704	Runx1	RUNX family transcription factor 1 [Source:RGD Symbol;Acc:2283]	2.29	1.19551	7.61801e-05	0.00358983	yes	up	1.78	0.75	1.19	1.38	1.26	0.63	4.1	2.13	2.2	2.2	3.65	3.05	1.165	2.88833
ENSRNOG00000001739	Meltf	melanotransferrin [Source:RGD Symbol;Acc:1308155]	2.242	1.16451	0.0103853	0.0897941	yes	up	0.31	0.09	0.3	0.49	0.4	0.07	0.97	0.75	0.29	0.39	0.78	0.73	0.276667	0.651667
ENSRNOG00000001756	LOC100911374	UBX domain-containing protein 7-like [Source:RGD Symbol;Acc:6493076]	0.05	-4.31261	0.0351657	0.188149	yes	down	0	0.13	0	0	0.75	0	0	0	0	0	0	0	0.146667	0
ENSRNOG00000001794	Muc13	mucin 13, cell surface associated [Source:RGD Symbol;Acc:708547]	14.264	3.83433	0.00118251	0.0223412	yes	up	0	0	0	0	0	0	0.02	0.02	0.02	0.06	0.05	0.05	0	0.0366667
ENSRNOG00000001830	Arntl2	aryl hydrocarbon receptor nuclear translocator-like 2 [Source:RGD Symbol;Acc:620230]	9.767	3.28793	0.001198	0.0224459	yes	up	0.1	0	0	0.04	0	0	0.08	0.4	0.62	0.09	0.29	0.14	0.0233333	0.27
ENSRNOG00000001837	Sst	somatostatin [Source:RGD Symbol;Acc:3761]	5.615	2.48924	0.0130738	0.103158	yes	up	0	0.14	0	0.15	0	0	0.31	0.29	0.96	0	0.18	0.61	0.0483333	0.391667
ENSRNOG00000001960	Sult1d1	sulfotransferase family 1D, member 1 [Source:RGD Symbol;Acc:620491]	0.063	-3.97784	0.00697989	0.0703881	yes	down	0.05	0.08	0.07	0	0.16	0	0	0	0	0	0	0	0.06	0
ENSRNOG00000001973	Ugt2a3	UDP glucuronosyltransferase family 2 member A3 [Source:RGD Symbol;Acc:1308444]	0.483	-1.04894	0.00028048	0.00873704	yes	down	1.43	1.58	1.34	1.11	0.96	1.49	0.75	0.73	0.53	0.98	0.59	0.47	1.31833	0.675
ENSRNOG00000002079	Mapk10	mitogen activated protein kinase 10 [Source:RGD Symbol;Acc:3663]	0.145	-2.78558	0.0010617	0.0209149	yes	down	0.11	0.22	0.21	0.19	0.07	0.05	0	0	0.04	0.04	0.57	0	0.141667	0.108333
ENSRNOG00000002212	Hsd17b13	hydroxysteroid (17-beta) dehydrogenase 13 [Source:RGD Symbol;Acc:1359553]	2.111	1.07784	0.0363223	0.191363	yes	up	0.27	0.05	0.26	0.15	0.1	0.06	0.16	0.34	0.37	0.51	0.3	0.26	0.148333	0.323333
ENSRNOG00000002256	Art3	ADP-ribosyltransferase 3 [Source:RGD Symbol;Acc:628833]	2.551	1.35126	0.00246813	0.0358567	yes	up	1.37	0.65	1.54	1.93	1.73	0.64	5.76	4.46	1.5	1.72	1.84	5.99	1.31	3.545
ENSRNOG00000002321	AABR07039541.1	-	0.174	-2.52181	0.0180257	0.124779	yes	down	0.24	0	0.16	0.09	0.48	0.17	0.17	0	0	0	0	0	0.19	0.0283333
ENSRNOG00000002379	LOC102550080	placenta-specific protein 1-like [Source:RGD Symbol;Acc:7688773]	10.966	3.45494	0.0299423	0.170774	yes	up	0	0	0	0	0	0	0	0.22	0	0.07	0.23	0	0	0.0866667
ENSRNOG00000002403	Niban1	niban apoptosis regulator 1 [Source:RGD Symbol;Acc:71088]	2.326	1.21777	9.82413e-06	0.000882867	yes	up	9.63	4.25	7.49	7.73	9.44	5.57	25.98	17.85	13.5	10.45	20.24	18.32	7.35167	17.7233
ENSRNOG00000002459	Fbxo40	F-box protein 40 [Source:RGD Symbol;Acc:1309781]	0.497	-1.00834	0.0259026	0.155645	yes	down	0.34	0.19	0.62	0.55	0.4	0.43	0.53	0.22	0.15	0.06	0.12	0.25	0.421667	0.221667
ENSRNOG00000002532	Prm1	protamine 1 [Source:RGD Symbol;Acc:1583873]	5.32	2.41149	0.00922082	0.0833815	yes	up	0	1.43	0	0.37	0	0	1.58	3.4	1.66	1.56	0.45	3.6	0.3	2.04167
ENSRNOG00000002548	Tnn	tenascin N [Source:RGD Symbol;Acc:1306002]	12.048	3.59072	0.000118344	0.00486552	yes	up	0.01	0.02	0.01	0	0	0	0.04	0.06	0.13	0.09	0.2	0.05	0.00666667	0.095
ENSRNOG00000002549	Htr5b	5-hydroxytryptamine (serotonin) receptor 5B [Source:RGD Symbol;Acc:62388]	0.157	-2.66952	2.32096e-06	0.000346609	yes	down	1.18	1.16	1.39	0.78	0.86	1.26	0.25	0.13	0.28	0.03	0.13	0.27	1.105	0.181667
ENSRNOG00000002602	Serpinb12	serpin family B member 12 [Source:RGD Symbol;Acc:1566382]	0.026	-5.26188	3.27332e-09	6.04374e-06	yes	down	7	4.67	11.02	16.86	13.02	11.86	0.48	0.08	0.52	0.47	0.13	0.08	10.7383	0.293333
ENSRNOG00000002711	Nuf2	NUF2 component of NDC80 kinetochore complex [Source:RGD Symbol;Acc:1307952]	2.263	1.17795	0.00145773	0.0255448	yes	up	0.34	0.24	0.13	0.22	0.2	0.22	0.67	0.62	0.41	0.29	0.6	0.65	0.225	0.54
ENSRNOG00000002723	Sele	selectin E [Source:RGD Symbol;Acc:3654]	2.034	1.02443	0.0362983	0.191485	yes	up	0.07	0.04	0.03	0.06	0.17	0.16	0.22	0.13	0.14	0.1	0.34	0.25	0.0883333	0.196667
ENSRNOG00000002754	Areg	amphiregulin [Source:RGD Symbol;Acc:2149]	0.469	-1.09367	0.00541803	0.0601971	yes	down	1.77	1.55	1.09	2.32	2.59	2.8	1.68	0.7	1.07	0.73	0.35	1.45	2.02	0.996667
ENSRNOG00000002782	Epgn	epithelial mitogen [Source:RGD Symbol;Acc:1560084]	7.676	2.94026	0.00548821	0.0606121	yes	up	0	0.03	0	0	0	0	0.15	0.09	0.03	0.06	0.07	0	0.005	0.0666667
ENSRNOG00000002820	LOC24906	RoBo-1 [Source:RGD Symbol;Acc:3683]	3.788	1.92143	0.00484904	0.0563088	yes	up	0.08	0.07	0	0.11	0.04	0.09	0.49	0.08	0.16	0.16	0.5	0.32	0.065	0.285
ENSRNOG00000002843	Cxcl6	C-X-C motif chemokine ligand 6 [Source:RGD Symbol;Acc:708540]	11.291	3.49706	0.0028277	0.0396073	yes	up	0	0.07	0	0	0	0	0.04	0.11	0.04	0.19	0.67	0.19	0.0116667	0.206667
ENSRNOG00000002946	Socs3	suppressor of cytokine signaling 3 [Source:RGD Symbol;Acc:621087]	4.048	2.01706	7.99525e-06	0.000773255	yes	up	3.93	2.31	2.54	3.12	2.34	2.33	27.01	10.45	8.73	5.12	15.9	8.02	2.76167	12.5383
ENSRNOG00000003020	Slc25a47	solute carrier family 25, member 47 [Source:RGD Symbol;Acc:1303247]	5.152	2.36526	0.00849303	0.0794535	yes	up	0.03	0.03	0	0.03	0.06	0	0.09	0.12	0.03	0.03	0.17	0.48	0.025	0.153333
ENSRNOG00000003119	Gc	GC, vitamin D binding protein [Source:RGD Symbol;Acc:2667]	0.326	-1.61532	1.80392e-06	0.000295464	yes	down	19.91	14.16	21.89	35.12	21.2	25.08	10	8.52	5.96	5.74	5.11	11.86	22.8933	7.865
ENSRNOG00000003198	Bmerb1	bMERB domain containing 1 [Source:RGD Symbol;Acc:1305733]	0.486	-1.04097	0.00041586	0.0112615	yes	down	6.22	5.99	5.65	4.37	6.4	4.42	1.95	3.54	3.57	3.05	2.84	1.49	5.50833	2.74
ENSRNOG00000003208	Ercc6l	ERCC excision repair 6 like, spindle assembly checkpoint helicase [Source:RGD Symbol;Acc:1565734]	3.181	1.66926	0.000869291	0.0184293	yes	up	0.06	0.01	0.09	0.07	0.09	0.02	0.21	0.16	0.16	0.24	0.13	0.2	0.0566667	0.183333
ENSRNOG00000003262	Cacng4	calcium voltage-gated channel auxiliary subunit gamma 4 [Source:RGD Symbol;Acc:628804]	2.522	1.3344	0.00151318	0.0260667	yes	up	0.19	0.17	0.22	0.12	0.06	0.13	0.27	0.32	0.48	0.36	0.68	0.27	0.148333	0.396667
ENSRNOG00000003285	Mpv17l	MPV17 mitochondrial inner membrane protein like [Source:RGD Symbol;Acc:2324483]	0.353	-1.50073	5.68308e-07	0.000144279	yes	down	69.54	77.86	65.4	66.31	68.06	98.03	22.84	28.43	36.85	33.53	30.33	21.16	74.2	28.8567
ENSRNOG00000003298	Cd247	Cd247 molecule [Source:RGD Symbol;Acc:2305]	2.857	1.51444	0.00118669	0.0223578	yes	up	0.31	0.2	0.22	0.42	0.37	0.26	0.62	0.91	0.88	0.81	1.78	0.35	0.296667	0.891667
ENSRNOG00000003305	Cxcr3	C-X-C motif chemokine receptor 3 [Source:RGD Symbol;Acc:621528]	2.403	1.26465	0.00159632	0.0268611	yes	up	0.16	0.28	0.34	0.22	0.39	19.38	0.93	0.76	0.75	0.42	1.22	0.83	3.46167	0.818333
ENSRNOG00000003388	Cenpf	centromere protein F [Source:RGD Symbol;Acc:628667]	3.968	1.98839	2.58573e-05	0.00175639	yes	up	0.04	0.04	0.05	0.04	0.04	0.02	0.2	0.2	0.1	0.07	0.15	0.26	0.0383333	0.163333
ENSRNOG00000003486	Mnda	myeloid cell nuclear differentiation antigen [Source:RGD Symbol;Acc:1306089]	2.555	1.35305	0.000892642	0.0187482	yes	up	0.66	0.58	0.32	0.69	0.65	0.18	1.31	1.56	0.66	1.67	1.75	1.35	0.513333	1.38333
ENSRNOG00000003538	Adamts4	ADAM metallopeptidase with thrombospondin type 1 motif, 4 [Source:RGD Symbol;Acc:621242]	2.585	1.37001	0.00588357	0.0633591	yes	up	0.55	0.29	0.66	1.48	0.23	0.33	3.01	2.17	1.18	0.74	2.04	1.17	0.59	1.71833
ENSRNOG00000003562	Susd4	sushi domain containing 4 [Source:RGD Symbol;Acc:1564043]	3.309	1.7264	0.00246515	0.0358391	yes	up	0.1	0.05	0.16	0.06	0.28	0.07	0.59	0.17	0.27	0.22	0.43	0.86	0.12	0.423333
ENSRNOG00000003622	Cybb	cytochrome b-245 beta chain [Source:RGD Symbol;Acc:620574]	2.123	1.08586	5.9769e-08	2.96075e-05	yes	up	4.63	3.87	4.85	5.03	5.68	3.86	10.92	10.95	8.35	7.95	10.46	13.65	4.65333	10.38
ENSRNOG00000003657	Pkmyt1	protein kinase, membrane associated tyrosine/threonine 1 [Source:RGD Symbol;Acc:1305434]	2.118	1.08258	0.00126945	0.0233962	yes	up	0.17	0.15	0.16	0.2	0.23	0.27	0.67	0.57	0.3	0.33	0.35	0.41	0.196667	0.438333
ENSRNOG00000003680	Gabrb2	gamma-aminobutyric acid type A receptor beta 2 subunit [Source:RGD Symbol;Acc:2650]	0.157	-2.67312	0.0405817	0.20356	yes	down	0.06	0	0.03	0.03	0	0	0	0	0	0	0	0	0.02	0
ENSRNOG00000003738	Ush2a	usherin [Source:RGD Symbol;Acc:628777]	3.855	1.94671	0.0187105	0.127477	yes	up	0	0.01	0	0	0	0	0.02	0	0.02	0.01	0.01	0.01	0.00166667	0.0116667
ENSRNOG00000003740	Gpa33	glycoprotein A33 [Source:RGD Symbol;Acc:1306711]	0.312	-1.68169	0.0214517	0.138797	yes	down	2.18	0.42	1.64	0.56	1.59	0.22	1.07	0.13	0.07	0.2	0.08	0.59	1.10167	0.356667
ENSRNOG00000003806	Gpr65	G-protein coupled receptor 65 [Source:RGD Symbol;Acc:1311832]	2.009	1.00657	0.00854844	0.0797514	yes	up	0.38	0.38	0.83	0.71	0.75	0.31	1.61	1.28	0.43	1.48	1.28	1.02	0.56	1.18333
ENSRNOG00000003866	Cxcr4	C-X-C motif chemokine receptor 4 [Source:RGD Symbol;Acc:620465]	2.035	1.02532	0.000110721	0.00464616	yes	up	2.22	1.3	1.93	1.16	1.96	1.77	5.65	3.04	2.7	2.89	4.53	3.42	1.72333	3.705
ENSRNOG00000003897	Col1a1	collagen type I alpha 1 chain [Source:RGD Symbol;Acc:61817]	2.018	1.0126	3.96095e-05	0.00228542	yes	up	9.25	5.84	6.5	6.06	8.57	4.39	18.63	16.83	12.65	9.24	17.21	11.44	6.76833	14.3333
ENSRNOG00000004062	C4bpa	complement component 4 binding protein, alpha [Source:RGD Symbol;Acc:2235]	18.444	4.20509	0.000155706	0.00582391	yes	up	0	0	0.05	0	0	0	0.4	0.3	0.03	0.1	0.2	0.27	0.00833333	0.216667
ENSRNOG00000004171	Dnah9	dynein, axonemal, heavy chain 9 [Source:RGD Symbol;Acc:621799]	0.224	-2.15894	3.10055e-06	0.000425488	yes	down	0.08	0.11	0.11	0.12	0.17	0.17	0.04	0.03	0.03	0.01	0.04	0.03	0.126667	0.03
ENSRNOG00000004192	Arhgap30	Rho GTPase activating protein 30 [Source:RGD Symbol;Acc:1561419]	2.337	1.2248	1.25239e-06	0.000242249	yes	up	1.35	0.81	1.26	0.86	1.33	0.72	2.67	2.97	2.22	2.24	2.85	2.5	1.055	2.575
ENSRNOG00000004195	Dtl	denticleless E3 ubiquitin protein ligase homolog [Source:RGD Symbol;Acc:1310439]	3.418	1.77297	0.00526065	0.0591933	yes	up	0.04	0.08	0	0.02	0.05	0.06	0.19	0.24	0.13	0.05	0.12	0.22	0.0416667	0.158333
ENSRNOG00000004199	AABR07062753.1	-	0.076	-3.70898	0.0371105	0.193757	yes	down	0	4.44	0	5.55	0	0	0	0	0	0	0	0	1.665	0
ENSRNOG00000004229	Tac3	tachykinin precursor 3 [Source:RGD Symbol;Acc:3809]	0.455	-1.1345	0.0219274	0.140444	yes	down	1.82	0.53	1.28	0.89	0.94	0.38	0.71	0.44	0.12	0.58	0.27	0.58	0.973333	0.45
ENSRNOG00000004393	Fcamr	Fc fragment of IgA and IgM receptor [Source:RGD Symbol;Acc:1584674]	4.014	2.00496	1.28987e-06	0.000247145	yes	up	0.22	0.18	0.43	0.29	0.39	0.19	1.38	1.6	0.98	1	1.38	1.02	0.283333	1.22667
ENSRNOG00000004409	Sash3	SAM and SH3 domain containing 3 [Source:RGD Symbol;Acc:1560293]	2.168	1.11632	0.00057623	0.0140495	yes	up	0.87	0.91	0.54	0.52	1.41	0.97	2.4	1.78	1.69	1.24	3.03	1.85	0.87	1.99833
ENSRNOG00000004470	Il24	interleukin 24 [Source:RGD Symbol;Acc:621484]	25.471	4.67079	8.15008e-06	0.000780793	yes	up	0.19	0	0.12	0	0	0	2.01	1.42	1.29	0.3	2.46	1.72	0.0516667	1.53333
ENSRNOG00000004527	Lin7a	lin-7 homolog A, crumbs cell polarity complex component [Source:RGD Symbol;Acc:621256]	0.452	-1.14685	0.0146648	0.109864	yes	down	1.83	0.98	0.98	1.08	0.69	0.89	0.55	0.77	0.14	0.27	0.64	0.41	1.075	0.463333
ENSRNOG00000004578	Cthrc1	collagen triple helix repeat containing 1 [Source:RGD Symbol;Acc:628801]	6.767	2.75855	0.000454798	0.0120116	yes	up	0.58	0	0	0.21	0.23	0.18	2.17	1.76	0.69	0.5	1.61	2.01	0.2	1.45667
ENSRNOG00000004626	Slc34a2	solute carrier family 34 member 2 [Source:RGD Symbol;Acc:620889]	2.879	1.52569	4.25782e-06	0.00051474	yes	up	10.42	7.7	10.7	14.03	15.63	13.03	52.07	41.75	26.86	17.95	48.8	30.04	11.9183	36.245
ENSRNOG00000004641	Sstr4	somatostatin receptor 4 [Source:RGD Symbol;Acc:3764]	4.588	2.19774	0.0411033	0.204861	yes	up	0	0.03	0.03	0	0	0	0.03	0.16	0.1	0	0.11	0	0.01	0.0666667
ENSRNOG00000004731	Ano3	anoctamin 3 [Source:RGD Symbol;Acc:1308873]	12.936	3.69326	0.00391546	0.048638	yes	up	0	0	0	0	0	0	0	0.02	0.01	0.02	0.02	0.02	0	0.015
ENSRNOG00000004756	Syt2	synaptotagmin 2 [Source:RGD Symbol;Acc:3804]	0.207	-2.27186	0.038875	0.198879	yes	down	0.27	0.02	0.24	0	0.06	0	0.06	0.02	0.02	0	0	0.02	0.0983333	0.02
ENSRNOG00000004918	Kcna4	potassium voltage-gated channel subfamily A member 4 [Source:RGD Symbol;Acc:2952]	0.257	-1.95912	0.00727705	0.0718507	yes	down	0.15	0.12	0.32	0.19	0.09	0.37	0.08	0.11	0	0.04	0.11	0	0.206667	0.0566667
ENSRNOG00000004921	Nusap1	nucleolar and spindle associated protein 1 [Source:RGD Symbol;Acc:1305764]	2.109	1.07648	0.00694445	0.07031	yes	up	0.32	0.21	0.18	0.3	0.1	0.11	0.8	0.58	0.19	0.31	0.61	0.83	0.203333	0.553333
ENSRNOG00000005111	Nutm1	NUT midline carcinoma, family member 1 [Source:RGD Symbol;Acc:1564529]	0.271	-1.8836	0.0181603	0.125241	yes	down	0.06	0.07	0.06	0	0.19	0.15	0.03	0	0.03	0.02	0.04	0.03	0.0883333	0.025
ENSRNOG00000005115	Asf1b	anti-silencing function 1B histone chaperone [Source:RGD Symbol;Acc:1304918]	2.952	1.56158	0.00298461	0.0408748	yes	up	0.04	0.15	0.16	0.19	0.29	0.22	0.99	0.61	0.5	0.2	0.28	0.76	0.175	0.556667
ENSRNOG00000005158	Slc24a5	solute carrier family 24 member 5 [Source:RGD Symbol;Acc:1310565]	0.047	-4.42481	0.00684534	0.069934	yes	down	0	0.1	0.18	0.06	0.26	0	0	0	0	0	0	0	0.1	0
ENSRNOG00000005223	Hnmt	histamine N-methyltransferase [Source:RGD Symbol;Acc:71049]	0.384	-1.38056	2.63989e-05	0.00176951	yes	down	131.53	45.93	120.12	160.94	73.58	103.94	56.6	43.45	36.47	45.1	29.22	42.44	106.007	42.2133
ENSRNOG00000005246	Tfap2c	transcription factor AP-2 gamma [Source:RGD Symbol;Acc:1303185]	0.179	-2.48541	0.0465814	0.219556	yes	down	0.51	0	0.1	0.03	0.25	0	0.14	0	0	0	0	0	0.148333	0.0233333
ENSRNOG00000005277	Ptprv	protein tyrosine phosphatase, receptor type, V [Source:RGD Symbol;Acc:621123]	4.831	2.27235	1.82337e-08	1.4813e-05	yes	up	0.73	1.04	0.63	0.78	0.7	0.81	2.59	3.23	5.09	3.78	5.32	3.8	0.781667	3.96833
ENSRNOG00000005309	Scn8a	sodium voltage-gated channel alpha subunit 8 [Source:RGD Symbol;Acc:3638]	0.445	-1.1671	7.99317e-06	0.000776752	yes	down	1.85	1.3	2.36	2.82	2.83	2.37	1.32	1.11	0.98	1.07	0.67	1.19	2.255	1.05667
ENSRNOG00000005348	Pamr1	peptidase domain containing associated with muscle regeneration 1 [Source:RGD Symbol;Acc:1308745]	0.456	-1.13225	4.48751e-07	0.000126585	yes	down	31.11	19.57	38.82	33.05	24.93	25.12	18.45	21.99	15.74	19.52	23.85	14.69	28.7667	19.04
ENSRNOG00000005574	Adamts8	ADAM metallopeptidase with thrombospondin type 1 motif, 8 [Source:RGD Symbol;Acc:1308511]	2.047	1.03353	0.000190111	0.00665716	yes	up	2.07	3.19	2.12	1.38	1.82	1.65	3.42	4.67	5.01	4.05	5.54	3.72	2.03833	4.40167
ENSRNOG00000005620	Lcp2	lymphocyte cytosolic protein 2 [Source:RGD Symbol;Acc:619743]	2.063	1.04449	2.02369e-06	0.00031375	yes	up	1.02	1.2	0.88	0.88	1.09	0.92	2.39	2.32	1.67	1.87	2.47	2.34	0.998333	2.17667
ENSRNOG00000005659	Aurkb	aurora kinase B [Source:RGD Symbol;Acc:621625]	2.707	1.43684	0.00155763	0.0264289	yes	up	0.35	0.34	0.12	0.11	0.09	0.11	0.66	0.81	0.7	0.11	0.71	0.6	0.186667	0.598333
ENSRNOG00000005695	Mgp	matrix Gla protein [Source:RGD Symbol;Acc:3088]	2.255	1.17305	2.49918e-08	1.75028e-05	yes	up	344.41	330.8	294.45	350.38	365.31	335.2	928.31	861.69	701.61	540.57	986.15	788.09	336.758	801.07
ENSRNOG00000005731	Birc3	baculoviral IAP repeat-containing 3 [Source:RGD Symbol;Acc:621282]	3.488	1.80251	2.18892e-08	1.58775e-05	yes	up	1.74	1.55	1.26	1.93	2.29	1.78	8.77	6.94	4.51	4.53	7.53	6.38	1.75833	6.44333
ENSRNOG00000005792	Ankef1	ankyrin repeat and EF-hand domain containing 1 [Source:RGD Symbol;Acc:1304809]	0.366	-1.44881	0.00915819	0.0831484	yes	down	0.31	0.1	0.47	0.09	0.13	0.08	0.06	0.07	0.04	0.07	0.09	0.11	0.196667	0.0733333
ENSRNOG00000005798	Cav3	caveolin 3 [Source:RGD Symbol;Acc:2281]	6.018	2.58925	0.0217113	0.139543	yes	up	0	0.04	0	0	0	0	0.05	0.19	0	0	0.17	0.1	0.00666667	0.085
ENSRNOG00000005807	Ptpn7	protein tyrosine phosphatase, non-receptor type 7 [Source:RGD Symbol;Acc:708516]	2.738	1.45296	3.68339e-05	0.00218742	yes	up	0.22	0.13	0.1	0.22	0.23	0.27	0.53	0.49	0.45	0.52	0.77	0.64	0.195	0.566667
ENSRNOG00000005825	Lyz2	lysozyme 2 [Source:RGD Symbol;Acc:3026]	2.499	1.32108	2.40715e-09	5.43212e-06	yes	up	196.09	174.4	195.05	221.45	209.47	170.57	583	527.67	361.13	407.22	578.69	613.94	194.505	511.942
ENSRNOG00000005858	Kap	kidney androgen regulated protein [Source:RGD Symbol;Acc:2947]	0.387	-1.3684	2.53493e-07	8.30392e-05	yes	down	5860.28	3707.36	5599.01	6259.55	4142.16	5192.49	2445.86	2290.93	1507.02	2113.45	1523.34	2637.01	5126.81	2086.27
ENSRNOG00000005871	Il1rn	interleukin 1 receptor antagonist [Source:RGD Symbol;Acc:621159]	2.48	1.31028	0.00555697	0.0611387	yes	up	0.43	0.35	0.15	0.23	0.64	0.2	1.63	1.03	0.8	0.36	1.03	0.45	0.333333	0.883333
ENSRNOG00000005883	Nek10	NIMA-related kinase 10 [Source:RGD Symbol;Acc:1564342]	3.716	1.89386	0.0156661	0.114083	yes	up	0	0.05	0	0.02	0.02	0.02	2.21	0.05	0.04	0.1	0.1	0.02	0.0183333	0.42
ENSRNOG00000005996	Lhx6	LIM homeobox 6 [Source:RGD Symbol;Acc:1306174]	3.906	1.96567	0.0499857	0.228496	yes	up	0	0	0	0.06	0.12	0	0.06	0.28	0.3	0.06	0.13	0	0.03	0.138333
ENSRNOG00000006058	Lypd2	Ly6/Plaur domain containing 2 [Source:RGD Symbol;Acc:1307892]	6.072	2.60208	0.0192336	0.129736	yes	up	3.69	0	7	1.11	15.18	0	101.24	27.37	4.06	0.39	10.26	31.46	4.49667	29.13
ENSRNOG00000006094	Cd44	CD44 molecule (Indian blood group) [Source:RGD Symbol;Acc:2307]	2.944	1.55756	1.0649e-06	0.00021204	yes	up	5.61	3.93	5.57	5.79	8.58	4.42	25.73	18.83	13.31	10.28	21.36	16.17	5.65	17.6133
ENSRNOG00000006151	Reg3b	regenerating family member 3 beta [Source:RGD Symbol;Acc:3254]	9.411	3.23439	0.000374151	0.0104814	yes	up	0	0	0	0	0.1	0	0.21	0.39	0.21	0.21	0.36	0.31	0.0166667	0.281667
ENSRNOG00000006200	St18	ST18 C2H2C-type zinc finger transcription factor [Source:RGD Symbol;Acc:708566]	2.575	1.36466	0.0253586	0.153375	yes	up	0.02	0.02	0.01	0.04	0	0.03	0.05	0.05	0.03	0.13	0.06	0.09	0.02	0.0683333
ENSRNOG00000006302	Gclc	glutamate-cysteine ligase, catalytic subunit [Source:RGD Symbol;Acc:619868]	0.491	-1.02521	4.04632e-05	0.00230198	yes	down	1414.93	910.24	1525.85	2181.26	1729.32	1612.45	1091.98	760.01	748.32	825.32	622.53	906.18	1562.34	825.723
ENSRNOG00000006311	Ccr9	C-C motif chemokine receptor 9 [Source:RGD Symbol;Acc:628750]	2.879	1.52578	0.00700549	0.0705761	yes	up	0.02	0.04	0.14	0.02	0.02	0.08	0.12	0.26	0.1	0.14	0.19	0.21	0.0533333	0.17
ENSRNOG00000006319	Cxcr6	C-X-C motif chemokine receptor 6 [Source:RGD Symbol;Acc:1642118]	3.314	1.72852	1.2629e-05	0.00105121	yes	up	1.23	0.63	0.79	0.66	0.43	0.35	2.08	2.01	1.54	3.01	3.08	1.35	0.681667	2.17833
ENSRNOG00000006398	Abcb5	ATP binding cassette subfamily B member 5 [Source:RGD Symbol;Acc:1566342]	0.156	-2.67644	0.0412328	0.205204	yes	down	0	0	0.02	0.03	0	0.02	0	0	0	0	0	0	0.0116667	0
ENSRNOG00000006410	Akap5	A-kinase anchoring protein 5 [Source:RGD Symbol;Acc:620829]	0.034	-4.86231	0.000141238	0.00553772	yes	down	0.61	0.08	0.17	0.06	0.04	0.12	0	0	0	0.02	0	0	0.18	0.00333333
ENSRNOG00000006422	Kcnk16	potassium two pore domain channel subfamily K member 16 [Source:RGD Symbol;Acc:1582911]	0.287	-1.80146	0.0224337	0.142384	yes	down	0.05	0	0.05	0.15	0.16	0.17	0.05	0.02	0	0.03	0.03	0.03	0.0966667	0.0266667
ENSRNOG00000006470	Camk1g	calcium/calmodulin-dependent protein kinase IG [Source:RGD Symbol;Acc:621800]	8.246	3.04367	0.00951108	0.0850594	yes	up	0	0	0	0	0.03	0	0.19	0.07	0.07	0	0.11	0	0.005	0.0733333
ENSRNOG00000006578	Odf1	outer dense fiber of sperm tails 1 [Source:RGD Symbol;Acc:3228]	4.611	2.20505	0.0194382	0.13038	yes	up	0	0.22	0	0	0	0	0.24	0.38	0.33	0.16	0.09	0.16	0.0366667	0.226667
ENSRNOG00000006591	Fam163b	family with sequence similarity 163, member B [Source:RGD Symbol;Acc:1597714]	2.081	1.05707	0.0215239	0.138998	yes	up	0.04	0.12	0.13	0.25	0.13	0.17	0.62	0.27	0.27	0.11	0.3	0.32	0.14	0.315
ENSRNOG00000006620	Xcr1	X-C motif chemokine receptor 1 [Source:RGD Symbol;Acc:1311480]	2.566	1.35927	0.0123471	0.0996696	yes	up	0.03	0.05	0.03	0.1	0.08	0.01	0.14	0.23	0.07	0.07	0.22	0.12	0.05	0.141667
ENSRNOG00000006645	Ryr3	ryanodine receptor 3 [Source:RGD Symbol;Acc:68952]	0.291	-1.78179	0.0176294	0.123169	yes	down	0.05	0	0.03	0.01	0.02	0.02	0.01	0.01	0	0.01	0	0.01	0.0216667	0.00666667
ENSRNOG00000006715	Ccr1	C-C motif chemokine receptor 1 [Source:RGD Symbol;Acc:708446]	2.888	1.53008	0.000753516	0.0168731	yes	up	0.63	0.21	0.47	0.13	0.44	0.15	0.79	0.87	0.76	0.9	1.55	1.27	0.338333	1.02333
ENSRNOG00000006731	Spc25	SPC25 component of NDC80 kinetochore complex [Source:RGD Symbol;Acc:1307811]	2.155	1.1078	0.020633	0.135661	yes	up	0.45	0.24	0.11	0.26	0.05	0.24	0.66	0.51	0.39	0.27	0.49	0.8	0.225	0.52
ENSRNOG00000006736	Ccr3	C-C motif chemokine receptor 3 [Source:RGD Symbol;Acc:620593]	4.923	2.29953	0.0178379	0.123902	yes	up	0	0	0.02	0	0	0.02	0	0.02	0.06	0.04	0.06	0.07	0.00666667	0.0416667
ENSRNOG00000006802	Lrrn1	leucine rich repeat neuronal 1 [Source:RGD Symbol;Acc:1564145]	0.426	-1.23135	0.000173399	0.00625531	yes	down	0.89	1.28	0.61	0.66	1.2	1.15	0.57	0.29	0.45	0.42	0.48	0.4	0.965	0.435
ENSRNOG00000006845	Psapl1	prosaposin-like 1 [Source:RGD Symbol;Acc:1307368]	0.178	-2.48795	0.043254	0.210922	yes	down	0.07	0	0.14	0	0.26	0	0.05	0	0.02	0	0	0	0.0783333	0.0116667
ENSRNOG00000006932	AABR07029272.1	-	2.071	1.05007	1.96012e-06	0.000311017	yes	up	1.36	1.57	1.27	1.45	1.19	1.46	3.74	2.92	2.54	2.28	3.68	3.08	1.38333	3.04
ENSRNOG00000007002	Lif	LIF, interleukin 6 family cytokine [Source:RGD Symbol;Acc:620865]	2.712	1.4391	0.00576903	0.0626238	yes	up	0.5	0.64	0.41	1.35	0.44	0.42	4.86	1.09	0.76	0.84	2.09	1.48	0.626667	1.85333
ENSRNOG00000007049	Bcl11a	BAF chromatin remodeling complex subunit BCL11A [Source:RGD Symbol;Acc:1309923]	5.308	2.40816	0.0247635	0.151262	yes	up	0	0	0.02	0	0.03	0	0.04	0.1	0.09	0	0.07	0	0.00833333	0.05
ENSRNOG00000007092	Fgb	fibrinogen beta chain [Source:RGD Symbol;Acc:2604]	6.932	2.79334	3.5657e-09	6.03495e-06	yes	up	1.29	1.9	2.14	1.86	1.83	1.81	12.21	9.46	8.55	10.14	20.71	18.92	1.805	13.3317
ENSRNOG00000007200	Ikzf3	IKAROS family zinc finger 3 [Source:RGD Symbol;Acc:1307024]	2.203	1.13972	0.00742098	0.0728468	yes	up	0.32	0.26	0.23	0.29	0.18	0.06	0.66	0.29	0.42	0.46	0.92	0.41	0.223333	0.526667
ENSRNOG00000007243	Havcr1	hepatitis A virus cellular receptor 1 [Source:RGD Symbol;Acc:708425]	26.625	4.73473	2.65616e-10	1.79822e-06	yes	up	0.53	0.3	0.33	0.75	0.39	0.52	10.91	13.96	8.77	6.92	24.32	15.02	0.47	13.3167
ENSRNOG00000007247	A2ml1	alpha-2-macroglobulin-like 1 [Source:RGD Symbol;Acc:1565709]	3.375	1.75487	3.23536e-05	0.00202185	yes	up	0.11	0.07	0.18	0.06	0.12	0.07	0.3	0.38	0.44	0.28	0.48	0.27	0.101667	0.358333
ENSRNOG00000007545	Angptl4	angiopoietin-like 4 [Source:RGD Symbol;Acc:735058]	2.942	1.55687	3.87901e-05	0.00226387	yes	up	10.16	3.9	6.02	3.97	8.37	6.12	18.44	27.56	12.18	9.91	23.6	27.09	6.42333	19.7967
ENSRNOG00000007552	Arhgap36	Rho GTPase activating protein 36 [Source:RGD Symbol;Acc:1565967]	12.315	3.62231	2.87194e-05	0.00188159	yes	up	0.04	0	0.02	0.02	0.02	0.08	0.28	0.47	0.24	0.21	0.74	0.17	0.03	0.351667
ENSRNOG00000007600	Igsf1	immunoglobulin superfamily, member 1 [Source:RGD Symbol;Acc:631402]	2.148	1.1027	0.012379	0.0998875	yes	up	0.09	0.07	0.08	0.04	0.2	0.16	0.45	0.23	0.15	0.23	0.16	0.2	0.106667	0.236667
ENSRNOG00000007778	Alox15b	arachidonate 15-lipoxygenase, type B [Source:RGD Symbol;Acc:628809]	6.039	2.59424	0.00261589	0.0374146	yes	up	0.62	0.16	0.93	0.62	1.27	0.16	12.81	3.08	1.17	0.35	2.35	2.59	0.626667	3.725
ENSRNOG00000007811	Klrb1c	killer cell lectin-like receptor subfamily B member 1C [Source:RGD Symbol;Acc:1583336]	0.404	-1.30918	0.017303	0.121642	yes	down	0.73	0.18	0.75	1.01	0.68	0.95	0.28	0.19	0.04	0.39	0.18	0.7	0.716667	0.296667
ENSRNOG00000007906	Bub1b	BUB1 mitotic checkpoint serine/threonine kinase B [Source:RGD Symbol;Acc:619791]	4.029	2.01026	0.000163352	0.00603216	yes	up	0.11	0.06	0.07	0.03	0.01	0.05	0.31	0.25	0.19	0.17	0.19	0.35	0.055	0.243333
ENSRNOG00000007918	Tbxas1	thromboxane A synthase 1 [Source:RGD Symbol;Acc:3826]	2.115	1.08052	4.42378e-06	0.000531639	yes	up	1.26	2.2	2	1.53	1.87	1.83	4.81	3.62	4.05	3.18	4.14	4.15	1.78167	3.99167
ENSRNOG00000007931	Gucy2d	guanylate cyclase 2D, retinal [Source:RGD Symbol;Acc:620438]	2.42	1.27477	0.0285483	0.165851	yes	up	0.03	0.19	0.18	0.14	0.11	0.04	0.56	0.45	0.15	0.06	0.43	0.18	0.115	0.305
ENSRNOG00000007934	Elfn2	extracellular leucine-rich repeat and fibronectin type III domain containing 2 [Source:RGD Symbol;Acc:1559693]	5.875	2.55462	0.0235805	0.146548	yes	up	0.02	0	0.02	0	0	0	0.08	0.16	0.06	0	0	0.02	0.00666667	0.0533333
ENSRNOG00000007949	Rgn	regucalcin [Source:RGD Symbol;Acc:3560]	0.337	-1.56812	7.47141e-08	3.16134e-05	yes	down	160.9	82.66	159.9	203.45	120.46	157.94	59.04	54.17	44.96	51.73	38.28	55.66	147.552	50.64
ENSRNOG00000007951	Galnt14	polypeptide N-acetylgalactosaminyltransferase 14 [Source:RGD Symbol;Acc:1310068]	0.478	-1.06354	3.71195e-06	0.000468259	yes	down	17.19	20.98	19.09	17.28	19.48	27.49	9.03	8.53	13.41	9.18	11.07	11.02	20.2517	10.3733
ENSRNOG00000007970	Plxnc1	plexin C1 [Source:RGD Symbol;Acc:1307420]	2.685	1.42508	0.000258321	0.00827523	yes	up	0.2	0.1	0.12	0.11	0.28	0.17	0.45	0.51	0.29	0.28	0.73	0.49	0.163333	0.458333
ENSRNOG00000007980	Anxa13	annexin A13 [Source:RGD Symbol;Acc:1307545]	0.04	-4.65464	6.00798e-10	3.05055e-06	yes	down	5.82	3.24	9.45	10.32	9.59	12.87	0.41	0.45	0.2	0.28	0.27	0.47	8.54833	0.346667
ENSRNOG00000008100	Rgs20	regulator of G-protein signaling 20 [Source:RGD Symbol;Acc:1586146]	3.477	1.79782	0.00679356	0.0697206	yes	up	0	0.04	0.03	0.03	0.06	0.04	0.26	0.09	0.03	0.15	0.1	0.1	0.0333333	0.121667
ENSRNOG00000008310	Mpo	myeloperoxidase [Source:RGD Symbol;Acc:1592081]	0.025	-5.31839	0.0107745	0.0919068	yes	down	0.43	0	0.24	0.04	0.04	0	0	0	0	0	0	0	0.125	0
ENSRNOG00000008394	Prg2	proteoglycan 2 [Source:RGD Symbol;Acc:69336]	3.87	1.95242	0.0495324	0.227499	yes	up	0	0	0	0	0.17	0	0.17	0	0.18	0.09	0.3	0.17	0.0283333	0.151667
ENSRNOG00000008409	Myo1f	myosin IF [Source:RGD Symbol;Acc:1309750]	2.281	1.18968	3.45434e-08	2.19243e-05	yes	up	1.47	1.67	1.43	1.41	1.67	1.74	4.31	3.57	3.52	2.89	4.45	3.93	1.565	3.77833
ENSRNOG00000008447	Tmem132d	transmembrane protein 132D [Source:RGD Symbol;Acc:735062]	2.886	1.52897	0.0432344	0.210877	yes	up	0.03	0.02	0	0.03	0	0.02	0.02	0.09	0.02	0.05	0.12	0.05	0.0166667	0.0583333
ENSRNOG00000008450	LOC100359539	ribonucleotide reductase M2 polypeptide [Source:RGD Symbol;Acc:2323655]	2.069	1.04908	0.0012303	0.0228823	yes	up	0.77	0.45	0.72	0.4	0.63	0.34	1.83	1.42	0.95	0.64	0.91	1.48	0.551667	1.205
ENSRNOG00000008475	Fut9	fucosyltransferase 9 [Source:RGD Symbol;Acc:619955]	0.408	-1.29405	0.0216681	0.139486	yes	down	0.47	0.08	0.28	0.27	0.14	0.31	0.06	0.13	0.09	0.22	0.1	0.03	0.258333	0.105
ENSRNOG00000008513	LOC103690019	protein DBF4 homolog A-like [Source:RGD Symbol;Acc:9449239]	2.722	1.44445	0.0469065	0.220169	yes	up	0.1	0.1	0.11	0.11	0.09	0	0.24	0.27	0.59	0.12	0	0.3	0.085	0.253333
ENSRNOG00000008575	Aoc1	amine oxidase, copper containing 1 [Source:RGD Symbol;Acc:61296]	6.282	2.65114	0.00805294	0.0767504	yes	up	0.15	0	0	0	0.04	0	0.54	0.35	0.29	0.02	0.74	0.04	0.0316667	0.33
ENSRNOG00000008588	Batf	basic leucine zipper ATF-like transcription factor [Source:RGD Symbol;Acc:1304923]	2.043	1.03039	0.00735225	0.0724523	yes	up	0.75	0.52	0.22	0.69	0.73	0.47	1.33	0.76	0.97	0.86	1.74	1.73	0.563333	1.23167
ENSRNOG00000008716	Nefh	neurofilament heavy [Source:RGD Symbol;Acc:3159]	2.092	1.06454	0.00692646	0.0704439	yes	up	0.11	0.09	0.21	0.16	0.35	0.16	0.69	0.23	0.41	0.24	0.46	0.35	0.18	0.396667
ENSRNOG00000008736	Slamf8	SLAM family member 8 [Source:RGD Symbol;Acc:1306263]	2.15	1.10438	0.000720711	0.0165024	yes	up	0.64	0.98	0.42	0.51	0.81	0.61	2	1.55	1.4	0.76	2.12	1.45	0.661667	1.54667
ENSRNOG00000008759	Csf3r	colony stimulating factor 3 receptor [Source:RGD Symbol;Acc:1309114]	2.277	1.18684	0.000260558	0.0083076	yes	up	0.36	0.2	0.33	0.16	0.34	0.17	0.64	0.66	0.56	0.43	0.88	0.55	0.26	0.62
ENSRNOG00000008766	Grin2b	glutamate ionotropic receptor NMDA type subunit 2B [Source:RGD Symbol;Acc:2738]	0.42	-1.25051	0.00552187	0.0608515	yes	down	0.33	0.3	0.36	0.19	0.27	0.48	0.11	0.09	0.26	0.23	0.07	0.06	0.321667	0.136667
ENSRNOG00000008816	Gpnmb	glycoprotein nmb [Source:RGD Symbol;Acc:71008]	2.72	1.44366	0.000576417	0.0140372	yes	up	10.63	2.44	5.51	2.44	7.55	2.4	16.73	15.65	11.67	9.82	20.24	13.34	5.16167	14.575
ENSRNOG00000008838	Gkn1	gastrokine 1 [Source:RGD Symbol;Acc:735014]	0.129	-2.95699	0.0340043	0.184266	yes	down	0.25	0	0	0.23	0	0.13	0	0	0	0	0	0	0.101667	0
ENSRNOG00000008919	Arpp21	cAMP regulated phosphoprotein 21 [Source:RGD Symbol;Acc:1593239]	2.266	1.18012	0.00759376	0.0741487	yes	up	0.08	0.16	0.05	0.19	0.16	0.07	0.21	0.38	0.25	0.17	0.36	0.24	0.118333	0.268333
ENSRNOG00000008943	Penk	proenkephalin [Source:RGD Symbol;Acc:68946]	2.232	1.15862	0.00478669	0.0558722	yes	up	0.86	0.71	0.34	0.84	0.95	0.49	2.5	2.11	1.63	0.49	2.03	1.22	0.698333	1.66333
ENSRNOG00000008986	Diaph3	diaphanous-related formin 3 [Source:RGD Symbol;Acc:1593287]	2.29	1.19509	0.0299606	0.170831	yes	up	0.04	0.03	0.09	0.11	0.09	0.02	0.04	0.14	0.31	0.13	0.15	0.17	0.0633333	0.156667
ENSRNOG00000009061	Cfap206	cilia and flagella associated protein 206 [Source:RGD Symbol;Acc:1310641]	6.267	2.64784	0.0243633	0.149447	yes	up	0	0	0	0	0	0	0	0.03	0.03	0.03	0	0.03	0	0.02
ENSRNOG00000009203	RGD1561795	similar to RIKEN cDNA 1700012B09 [Source:RGD Symbol;Acc:1561795]	4.255	2.08923	0.0441757	0.213114	yes	up	0	0	0	0	0	0.13	0.23	0.22	0	0.11	0	0.23	0.0216667	0.131667
ENSRNOG00000009311	Fstl3	follistatin like 3 [Source:RGD Symbol;Acc:621811]	2.068	1.04813	0.000355579	0.010143	yes	up	1.68	1.16	1.5	2.3	1.85	0.97	4.97	4.01	2.36	1.94	3.33	4.05	1.57667	3.44333
ENSRNOG00000009334	Knstrn	kinetochore-localized astrin/SPAG5 binding protein [Source:RGD Symbol;Acc:1303240]	2.836	1.50406	0.000336136	0.00979473	yes	up	0.34	0.19	0.12	0.28	0.25	0.14	0.85	0.87	0.56	0.37	0.62	0.74	0.22	0.668333
ENSRNOG00000009342	Fcnb	ficolin B [Source:RGD Symbol;Acc:621222]	2.559	1.35564	0.0285056	0.165841	yes	up	0.16	0.14	0.1	0.2	0.26	0.8	0.91	0.15	0.59	0.68	1.62	0.62	0.276667	0.761667
ENSRNOG00000009371	Abl1	ABL proto-oncogene 1, non-receptor tyrosine kinase [Source:RGD Symbol;Acc:1584969]	34.422	5.10525	0.00945808	0.0846974	yes	up	0	0.02	0	0	0	0	0	0	0.1	0	0	0.86	0.00333333	0.16
ENSRNOG00000009425	Fgf7	fibroblast growth factor 7 [Source:RGD Symbol;Acc:61805]	2.274	1.18539	0.00355793	0.0454761	yes	up	0.78	0.23	0.75	0.48	0.38	0.41	1.01	1.31	1.04	0.87	1.29	1.74	0.505	1.21
ENSRNOG00000009436	Hemgn	hemogen [Source:RGD Symbol;Acc:621569]	2.762	1.46562	0.011401	0.0947832	yes	up	0.07	0	0.06	0.06	0.03	0.07	0.23	0.12	0.07	0.13	0.18	0.16	0.0483333	0.148333
ENSRNOG00000009471	Epsti1	epithelial stromal interaction 1 [Source:RGD Symbol;Acc:1563207]	2.24	1.16372	0.000395543	0.0109448	yes	up	0.95	0.94	0.52	1.06	0.85	0.74	2.2	2.2	1.15	1.54	1.65	3.33	0.843333	2.01167
ENSRNOG00000009503	Depdc1	DEP domain containing 1 [Source:RGD Symbol;Acc:1306987]	3.9	1.96345	0.023929	0.1479	yes	up	0.02	0.02	0	0.02	0.02	0	0.11	0.03	0.09	0.02	0.08	0	0.0133333	0.055
ENSRNOG00000009513	Akr1b1	aldo-keto reductase family 1 member B [Source:RGD Symbol;Acc:2092]	0.302	-1.72891	0.0137324	0.106169	yes	down	364.85	18.12	121.5	27.91	99.67	20.63	59.91	27.19	26.09	20.06	26.6	44.74	108.78	34.0983
ENSRNOG00000009589	Angptl7	angiopoietin like 7 [Source:RGD Symbol;Acc:7553363]	3.898	1.96259	9.37873e-06	0.000854179	yes	up	0.47	0.99	0.59	0.38	0.6	1.39	2.86	3.84	2.6	2.93	3.31	2.95	0.736667	3.08167
ENSRNOG00000009646	Nyx	nyctalopin [Source:RGD Symbol;Acc:1561300]	10.282	3.3621	0.0142802	0.108463	yes	up	0	0	0	0	0	0	0	0.03	0	0.06	0.07	0.06	0	0.0366667
ENSRNOG00000009705	Lck	LCK proto-oncogene, Src family tyrosine kinase [Source:RGD Symbol;Acc:2994]	2.059	1.0422	0.00107228	0.0209404	yes	up	0.8	0.91	0.68	0.88	1.56	0.48	1.33	2.2	2.2	1.74	2.38	1.56	0.885	1.90167
ENSRNOG00000009715	Me1	malic enzyme 1 [Source:RGD Symbol;Acc:3074]	0.442	-1.17798	1.7504e-09	5.92512e-06	yes	down	67.47	38.24	55.01	57.12	57.03	51.58	29.21	24.47	24.34	24.19	21.46	26.89	54.4083	25.0933
ENSRNOG00000009768	LOC100912228	pro-neuropeptide Y-like [Source:RGD Symbol;Acc:6487865]	0.018	-5.79346	0.0341996	0.185077	yes	down	0	0	0	6.24	0	0	0	0	0	0	0	0	1.04	0
ENSRNOG00000009785	Cdkn3	cyclin-dependent kinase inhibitor 3 [Source:RGD Symbol;Acc:1307781]	2.824	1.49752	0.00324306	0.0428539	yes	up	0.27	0.32	0.09	0.58	0.18	0.48	1.33	1.16	0.45	0.61	1.1	1.22	0.32	0.978333
ENSRNOG00000009788	Serpina4	serpin family A member 4 [Source:RGD Symbol;Acc:708581]	2.346	1.23022	0.00208603	0.0319753	yes	up	0.52	0.5	0.8	0.88	0.38	0.83	0.6	2.05	1.39	2.01	2.13	1.38	0.651667	1.59333
ENSRNOG00000009790	Kcnk3	potassium two pore domain channel subfamily K member 3 [Source:RGD Symbol;Acc:61997]	0.468	-1.09455	0.00031805	0.0094994	yes	down	0.88	0.64	0.9	0.79	0.84	0.79	0.35	0.6	0.35	0.41	0.5	0.16	0.806667	0.395
ENSRNOG00000009821	Slitrk3	SLIT and NTRK-like family, member 3 [Source:RGD Symbol;Acc:1310506]	6.296	2.65448	0.0453624	0.216524	yes	up	0	0	0	0	0	0	0	0	0.02	0.03	0	0.02	0	0.0116667
ENSRNOG00000010018	Clec4a3	C-type lectin domain family 4, member A3 [Source:RGD Symbol;Acc:1359528]	2.366	1.24263	2.99799e-05	0.00193914	yes	up	3.29	2.67	2.64	3.58	2.06	1.67	6.9	6.11	5.46	6.13	8.53	7.65	2.65167	6.79667
ENSRNOG00000010045	Clec4a	C-type lectin domain family 4, member A [Source:RGD Symbol;Acc:1359662]	2.645	1.40341	0.0121006	0.0984628	yes	up	0.23	0.2	0.61	0.44	0.58	0	1.25	0.88	0.71	0.55	1.53	1.04	0.343333	0.993333
ENSRNOG00000010181	Clec4d	C-type lectin domain family 4, member D [Source:RGD Symbol;Acc:1303339]	3.236	1.69433	0.00906319	0.0826182	yes	up	0.14	0	0.02	0.08	0.07	0.04	0.23	0.2	0.05	0.24	0.26	0.22	0.0583333	0.2
ENSRNOG00000010208	Timp1	TIMP metallopeptidase inhibitor 1 [Source:RGD Symbol;Acc:621675]	2.5	1.3222	0.000712921	0.0163609	yes	up	10.36	4.5	6.72	6.1	15.63	3.99	31.39	20.94	14.92	10.85	25.46	21.75	7.88333	20.885
ENSRNOG00000010254	Htr1a	5-hydroxytryptamine receptor 1A [Source:RGD Symbol;Acc:2845]	11.461	3.51866	0.00261387	0.0374121	yes	up	0	0	0.11	0	0	0	0.6	0.45	0.05	0	0.3	0.32	0.0183333	0.286667
ENSRNOG00000010315	Ccr4	C-C motif chemokine receptor 4 [Source:RGD Symbol;Acc:620594]	20.97	4.39023	0.00160767	0.0269403	yes	up	0	0	0	0	0	0	0.05	0.09	0.33	0.09	0.05	0.09	0	0.116667
ENSRNOG00000010410	Serpina3c	serine (or cysteine) proteinase inhibitor, clade A, member 3C [Source:RGD Symbol;Acc:2972]	0.05	-4.31895	0.00782821	0.0753868	yes	down	5.33	0	0.6	0.04	0.54	0	0.27	0.04	0	0	0	0	1.085	0.0516667
ENSRNOG00000010507	Mmp7	matrix metallopeptidase 7 [Source:RGD Symbol;Acc:3100]	6.618	2.72641	0.00672355	0.0693174	yes	up	0.07	0	0.06	0	0	0	0.19	0.36	0.33	0.06	0	0.19	0.0216667	0.188333
ENSRNOG00000010551	Lhx2	LIM homeobox 2 [Source:RGD Symbol;Acc:71076]	2.828	1.49956	0.0405782	0.203593	yes	up	0.03	0	0	0.03	0.07	0	0.1	0.09	0.07	0.06	0.06	0.06	0.0216667	0.0733333
ENSRNOG00000010603	Gzma	granzyme A [Source:RGD Symbol;Acc:628640]	0.373	-1.42318	0.0472485	0.221212	yes	down	0.53	0.08	0.34	0.24	0.52	1.12	0.26	0	0.09	0.08	0.39	0.26	0.471667	0.18
ENSRNOG00000010635	Igfbp4	insulin-like growth factor binding protein 4 [Source:RGD Symbol;Acc:2875]	0.426	-1.23197	9.099e-07	0.000192501	yes	down	36.93	53.91	45.02	43.48	56.18	61.63	20.35	18.33	27.66	17.55	27.23	21.98	49.525	22.1833
ENSRNOG00000010665	Ccr7	C-C motif chemokine receptor 7 [Source:RGD Symbol;Acc:735151]	3.976	1.99127	0.00462868	0.0546561	yes	up	0.09	0.21	0	0.04	0.09	0.05	0.84	0.17	0.38	0.18	0.21	0.46	0.08	0.373333
ENSRNOG00000010685	Tbx18	T-box transcription factor 18 [Source:RGD Symbol;Acc:1309856]	0.074	-3.75015	0.00851955	0.0796282	yes	down	0.3	0	0.2	0	0.11	0	0	0.02	0.01	0	0	0	0.101667	0.005
ENSRNOG00000010798	Blk	BLK proto-oncogene, Src family tyrosine kinase [Source:RGD Symbol;Acc:1308859]	7.834	2.9697	6.40572e-07	0.000153059	yes	up	0.04	0.02	0.04	0.04	0.09	0.07	0.46	0.49	0.4	0.34	0.62	0.28	0.05	0.431667
ENSRNOG00000010885	Zyg11a	zyg-11 family member A, cell cycle regulator [Source:RGD Symbol;Acc:1309582]	0.299	-1.73955	3.43832e-05	0.00210974	yes	down	0.47	0.36	0.43	0.66	0.93	0.66	0.21	0.16	0.24	0.11	0.16	0.2	0.585	0.18
ENSRNOG00000010886	Nfe2l3	nuclear factor, erythroid 2-like 3 [Source:RGD Symbol;Acc:1307730]	3.982	1.9935	0.036778	0.192714	yes	up	0	0	0.04	0.03	0	0	0.03	0.06	0.03	0	0.15	0.09	0.0116667	0.06
ENSRNOG00000010941	Tifa	TRAF-interacting protein with forkhead-associated domain [Source:RGD Symbol;Acc:1359151]	2.247	1.16779	3.91881e-06	0.00048237	yes	up	3.05	2.89	2.53	3.18	2.46	2.56	8.11	6.6	3.53	5.05	7.89	6.55	2.77833	6.28833
ENSRNOG00000011000	Rims1	regulating synaptic membrane exocytosis 1 [Source:RGD Symbol;Acc:620000]	0.114	-3.12948	0.0155944	0.113765	yes	down	0.12	0.01	0.09	0.01	0	0	0	0.01	0.01	0	0	0	0.0383333	0.00333333
ENSRNOG00000011054	Laptm5	lysosomal protein transmembrane 5 [Source:RGD Symbol;Acc:621838]	2.031	1.02237	1.19272e-07	4.48597e-05	yes	up	7.7	7.66	8.63	8.36	10.22	7.98	21.79	18.39	15.19	12.73	20.87	20.38	8.425	18.225
ENSRNOG00000011074	Calcb	calcitonin-related polypeptide, beta [Source:RGD Symbol;Acc:620997]	8.381	3.06712	0.00250684	0.0362377	yes	up	0.08	0	0.08	0	0	0	0.47	0.29	0.55	0.15	0	0.31	0.0266667	0.295
ENSRNOG00000011082	Fabp9	fatty acid binding protein 9 [Source:RGD Symbol;Acc:620285]	4.34	2.11769	0.0266406	0.158532	yes	up	0	0.14	0	0	0	0	0.16	0.15	0.16	0.15	0.18	0.31	0.0233333	0.185
ENSRNOG00000011132	LOC100362814	RIKEN cDNA D430041D05 gene [Source:MGI Symbol;Acc:MGI:2181743]	0.103	-3.28442	2.58218e-08	1.74814e-05	yes	down	1.14	1	1.82	1.51	1.92	2.04	0.29	0.21	0.13	0.04	0.15	0.2	1.57167	0.17
ENSRNOG00000011160	AC126641.1	synaptic vesicle glycoprotein 2b [Source:NCBI gene;Acc:117556]	0.321	-1.63981	0.0296015	0.169545	yes	down	0.07	0.07	0.03	0.06	0.05	0.05	0.06	0	0.03	0.03	0	0.01	0.055	0.0216667
ENSRNOG00000011202	Chrna4	cholinergic receptor nicotinic alpha 4 subunit [Source:RGD Symbol;Acc:2346]	0.362	-1.4642	0.0141907	0.108269	yes	down	0.87	0.17	0.22	0.16	0.28	0.16	0.17	0.09	0.24	0.05	0.1	0.09	0.31	0.123333
ENSRNOG00000011269	Sult1c3	sulfotransferase family 1C member 3 [Source:RGD Symbol;Acc:3768]	2.308	1.20676	0.00224258	0.0336885	yes	up	0.8	0.76	0.38	0.45	0.42	0.73	0.9	0.82	1.97	1.51	2.05	1.35	0.59	1.43333
ENSRNOG00000011332	Clspn	claspin [Source:RGD Symbol;Acc:1309083]	2.583	1.36884	0.0344323	0.185594	yes	up	0.04	0.01	0.06	0.03	0.06	0	0.11	0.08	0.08	0.01	0.16	0.1	0.0333333	0.09
ENSRNOG00000011497	Aldh1b1	aldehyde dehydrogenase 1 family, member B1 [Source:RGD Symbol;Acc:1306737]	0.073	-3.77649	3.2266e-09	6.55323e-06	yes	down	3.33	1.7	4.2	5.68	5.36	3.84	0.25	0.42	0.43	0.25	0.28	0.16	4.01833	0.298333
ENSRNOG00000011557	S100a8	S100 calcium binding protein A8 [Source:RGD Symbol;Acc:620265]	19.761	4.3046	0.0016614	0.0275678	yes	up	0	0	0	0	0	0	0.45	0.43	0.48	2.23	2.06	0.92	0	1.095
ENSRNOG00000011612	Tdo2	tryptophan 2,3-dioxygenase [Source:RGD Symbol;Acc:68370]	19.404	4.27828	0.00213893	0.032565	yes	up	0	0	0	0	0	0	0.04	0.24	0.04	0.07	0.08	0.04	0	0.085
ENSRNOG00000011615	Olr1638	olfactory receptor 1638 [Source:RGD Symbol;Acc:1333383]	0.253	-1.98181	0.04319	0.210762	yes	down	0.08	0.07	0.08	0.08	0.08	0.09	0.08	0	0	0	0	0	0.08	0.0133333
ENSRNOG00000011623	Rab3c	RAB3C, member RAS oncogene family [Source:RGD Symbol;Acc:620923]	6.265	2.64732	0.0242892	0.149308	yes	up	0	0	0	0	0	0	0.13	0.12	0.13	0.04	0	0	0	0.07
ENSRNOG00000011748	S100a5	S100 calcium binding protein A5 [Source:RGD Symbol;Acc:1308996]	0.036	-4.80906	0.00187207	0.0297743	yes	down	7.89	0.15	3.45	0	0.97	0.23	0	0.2	0	0.21	0	0	2.115	0.0683333
ENSRNOG00000011754	Myom2	myomesin 2 [Source:RGD Symbol;Acc:631437]	2.472	1.30548	5.17506e-05	0.00280281	yes	up	0.54	0.71	0.7	0.42	0.52	0.72	1.06	1.74	2.1	1.43	1.93	1.03	0.601667	1.54833
ENSRNOG00000011777	Spag5	sperm associated antigen 5 [Source:RGD Symbol;Acc:620152]	2.958	1.56477	2.79345e-05	0.00185408	yes	up	0.11	0.08	0.09	0.11	0.18	0.11	0.31	0.39	0.29	0.25	0.44	0.43	0.113333	0.351667
ENSRNOG00000011913	Cp	ceruloplasmin [Source:RGD Symbol;Acc:2387]	2.304	1.20388	6.20415e-06	0.0006667	yes	up	29.37	16.53	25.07	30.58	31.64	17.07	78.65	69.79	36.63	47.08	76.19	62.98	25.0433	61.8867
ENSRNOG00000011947	Tifab	TIFA inhibitor [Source:RGD Symbol;Acc:1311681]	2.575	1.36446	0.000187911	0.00661433	yes	up	0.72	0.5	0.29	0.63	0.86	1.05	1.44	1.9	1.65	1.29	2.42	2.09	0.675	1.79833
ENSRNOG00000011973	Il7	interleukin 7 [Source:RGD Symbol;Acc:2904]	2.069	1.04924	0.000782781	0.0173752	yes	up	1.05	0.44	1.17	0.44	1.06	0.66	2.03	1.39	1.37	1.63	1.47	1.94	0.803333	1.63833
ENSRNOG00000012038	Htr1d	5-hydroxytryptamine receptor 1D [Source:RGD Symbol;Acc:2847]	0.157	-2.6717	0.040345	0.203276	yes	down	0.06	0	0.12	0	0.06	0	0	0	0	0	0	0	0.04	0
ENSRNOG00000012094	Ltbp2	latent transforming growth factor beta binding protein 2 [Source:RGD Symbol;Acc:68380]	3.554	1.82936	1.51728e-08	1.40073e-05	yes	up	1.06	0.75	0.86	1.05	1.06	1.34	4.67	3.81	3.06	2.43	5.14	3.91	1.02	3.83667
ENSRNOG00000012160	Syk	spleen associated tyrosine kinase [Source:RGD Symbol;Acc:3796]	2.188	1.12961	3.85391e-07	0.000113439	yes	up	1.35	1.15	1.8	1.7	1.86	1.01	3.72	3.36	3.3	3	3.88	3.16	1.47833	3.40333
ENSRNOG00000012208	Itgb7	integrin subunit beta 7 [Source:RGD Symbol;Acc:2929]	2.095	1.06707	0.000845367	0.0181303	yes	up	0.45	0.34	0.42	0.29	0.62	0.36	0.67	1.15	0.77	0.68	1.41	0.76	0.413333	0.906667
ENSRNOG00000012235	Ppp1r17	protein phosphatase 1, regulatory subunit 17 [Source:RGD Symbol;Acc:628647]	0.33	-1.60005	0.039845	0.201809	yes	down	0.26	0.16	0.18	0.07	0.26	0.2	0	0.17	0.11	0.07	0	0	0.188333	0.0583333
ENSRNOG00000012460	Cntf	ciliary neurotrophic factor [Source:RGD Symbol;Acc:2370]	2.727	1.44726	0.00102894	0.020408	yes	up	0.36	0.57	1.7	1.44	2.55	1.35	5.01	3.4	2.45	2.48	4.47	5.09	1.32833	3.81667
ENSRNOG00000012467	Il17a	interleukin 17A [Source:RGD Symbol;Acc:2888]	7.626	2.93092	0.0216143	0.139273	yes	up	0	0	0	0	0	0	0.06	0.06	0.13	0	0.07	0	0	0.0533333
ENSRNOG00000012575	Fat2	FAT atypical cadherin 2 [Source:RGD Symbol;Acc:620656]	0.279	-1.83912	0.0461463	0.218214	yes	down	0.66	0.05	0.39	0.1	0.51	0.01	0.36	0.02	0.05	0.02	0.03	0.03	0.286667	0.085
ENSRNOG00000012586	Actrt2	actin-related protein T2 [Source:RGD Symbol;Acc:1359657]	15.241	3.92991	0.0158228	0.114771	yes	up	0	0	0	0	0	0	0.31	0.04	0	0	0.1	0.04	0	0.0816667
ENSRNOG00000012660	Postn	periostin [Source:RGD Symbol;Acc:1305285]	2.475	1.30754	0.0121983	0.0989008	yes	up	0.93	0.18	0.44	0.28	0.33	0.06	1.7	1.32	0.55	0.42	1.02	0.82	0.37	0.971667
ENSRNOG00000012674	Adrb3	adrenoceptor beta 3 [Source:RGD Symbol;Acc:2061]	0.038	-4.72451	0.0253177	0.153219	yes	down	0.26	0	0.28	0	0	0	0	0	0	0	0	0	0.09	0
ENSRNOG00000012697	Spaca9	sperm acrosome associated 9 [Source:RGD Symbol;Acc:727909]	5.43	2.44082	0.0327397	0.179909	yes	up	0	0.13	0	0	0	0	0.71	0	0.14	0	0.32	0.14	0.0216667	0.218333
ENSRNOG00000012749	C1qb	complement C1q B chain [Source:RGD Symbol;Acc:2229]	2.672	1.41788	4.35819e-07	0.000124669	yes	up	9.27	10.23	9.29	12.13	12.46	8.57	43.13	27.81	23.4	16.65	31.18	34.14	10.325	29.385
ENSRNOG00000012761	Ak8	adenylate kinase 8 [Source:RGD Symbol;Acc:1303144]	10.13	3.34054	0.0192308	0.12976	yes	up	0	0	0	0	0	0	0.04	0.15	0	0	0.04	0.04	0	0.045
ENSRNOG00000012804	C1qc	complement C1q C chain [Source:RGD Symbol;Acc:1306828]	2.064	1.04528	4.67446e-07	0.000128295	yes	up	17.47	18.53	19.19	23.45	24.25	17.06	59.95	41.92	34.92	31.29	43.85	49.77	19.9917	43.6167
ENSRNOG00000012835	Espl1	extra spindle pole bodies like 1, separase [Source:RGD Symbol;Acc:1306266]	3.384	1.75894	7.66082e-05	0.00359333	yes	up	0.03	0.04	0.06	0.05	0.04	0.03	0.26	0.14	0.09	0.09	0.17	0.2	0.0416667	0.158333
ENSRNOG00000012920	Col9a1	collagen type IX alpha 1 chain [Source:RGD Symbol;Acc:1309425]	0.442	-1.17815	0.025463	0.153732	yes	down	0.29	0.12	0.37	0.1	0.06	0.17	0.03	0.09	0.11	0.04	0.1	0.13	0.185	0.0833333
ENSRNOG00000012964	Ccr6	C-C motif chemokine receptor 6 [Source:RGD Symbol;Acc:1308562]	2.757	1.46327	0.00745238	0.0730844	yes	up	0.14	0.08	0.09	0.26	0.14	0.15	0.28	0.31	0.28	0.18	1.05	0.5	0.143333	0.433333
ENSRNOG00000012972	Alox5	arachidonate 5-lipoxygenase [Source:RGD Symbol;Acc:2096]	4.029	2.01026	0.000787125	0.0173955	yes	up	0.21	0.07	0.49	0.45	0.45	0.09	2.5	1.4	0.51	0.47	1.04	1.59	0.293333	1.25167
ENSRNOG00000012995	Gpr165	G protein-coupled receptor 165 [Source:RGD Symbol;Acc:1564566]	0.253	-1.98323	6.49405e-05	0.00324064	yes	down	0.06	0.15	0.14	0.08	0.09	0.11	0.03	0.1	0.02	0.21	0.02	0.02	0.105	0.0666667
ENSRNOG00000013018	Eda2r	ectodysplasin A2 receptor [Source:RGD Symbol;Acc:1564025]	3.219	1.68684	0.0364027	0.191539	yes	up	0.24	0	0.06	0	0.06	0	0.22	0.27	0.18	0.15	0.23	0.3	0.06	0.225
ENSRNOG00000013057	Prc1	protein regulator of cytokinesis 1 [Source:RGD Symbol;Acc:1311754]	2.707	1.43661	1.08613e-05	0.000942702	yes	up	0.59	0.39	0.63	0.29	0.47	0.45	1.52	1.43	1.27	0.79	1.26	1.91	0.47	1.36333
ENSRNOG00000013062	Cyp24a1	cytochrome P450, family 24, subfamily a, polypeptide 1 [Source:RGD Symbol;Acc:2462]	0.404	-1.30878	0.000588992	0.0141903	yes	down	78.16	134.02	83.64	115.07	78.98	92.47	48.56	21.27	28.46	79.2	45.87	23.82	97.0567	41.1967
ENSRNOG00000013069	Sapcd2	suppressor APC domain containing 2 [Source:RGD Symbol;Acc:1590629]	2.046	1.03248	0.0200065	0.133005	yes	up	0.17	0.11	0.17	0.16	0.34	0.23	0.72	0.55	0.21	0.21	0.57	0.29	0.196667	0.425
ENSRNOG00000013101	Pcdh8	protocadherin 8 [Source:RGD Symbol;Acc:69350]	0.365	-1.45379	0.00162928	0.0271904	yes	down	0.2	0.18	0.36	0.43	0.24	0.28	0.11	0.03	0.15	0.09	0.19	0.07	0.281667	0.106667
ENSRNOG00000013128	Tmem179	transmembrane protein 179 [Source:RGD Symbol;Acc:1310269]	2.239	1.16314	0.0101606	0.0887575	yes	up	0.23	0.07	0.07	0.1	0.05	0.05	0.23	0.21	0.18	0.17	0.23	0.35	0.095	0.228333
ENSRNOG00000013222	Cd207	CD207 molecule [Source:RGD Symbol;Acc:1565913]	5.424	2.43928	0.0292142	0.168371	yes	up	0	0	0.04	0	0	0	0.18	0.13	0.05	0	0.05	0	0.00666667	0.0683333
ENSRNOG00000013228	Scrg1	stimulator of chondrogenesis 1 [Source:RGD Symbol;Acc:68377]	2.766	1.468	0.0231494	0.145112	yes	up	0.11	0.05	0.08	0.05	0	0.03	0.14	0.29	0.11	0.08	0.06	0.3	0.0533333	0.163333
ENSRNOG00000013241	Cyp2c24	cytochrome P450, family 2, subfamily c, polypeptide 24 [Source:RGD Symbol;Acc:1563697]	0.334	-1.58362	1.10688e-08	1.12403e-05	yes	down	9.03	8.21	7.88	11.75	10.51	11.49	3.79	3.29	3.24	3.53	2.81	4.41	9.81167	3.51167
ENSRNOG00000013301	Bean1	brain expressed, associated with NEDD4, 1 [Source:RGD Symbol;Acc:1562003]	2.493	1.31817	0.0272511	0.160986	yes	up	0.23	0.39	0.43	0.31	0.88	0	1.65	0.83	0.56	0.97	1.38	0.43	0.373333	0.97
ENSRNOG00000013304	Arg1	arginase 1 [Source:RGD Symbol;Acc:2150]	0.469	-1.09156	0.00162516	0.027144	yes	down	1.16	0.86	0.9	1.73	1.27	1.47	1.01	0.78	0.58	0.34	0.4	0.52	1.23167	0.605
ENSRNOG00000013330	Cdhr1	cadherin-related family member 1 [Source:RGD Symbol;Acc:620420]	3.165	1.66231	0.00189769	0.030111	yes	up	0.22	0.13	0.3	0.42	0.5	0.16	1.73	1.14	0.48	0.24	0.56	1.7	0.288333	0.975
ENSRNOG00000013373	Smim38	small integral membrane protein 38 [Source:RGD Symbol;Acc:628800]	4.174	2.0613	0.0272836	0.161131	yes	up	0	0	0.01	0	0	0.01	0.04	0.02	0	0.03	0.04	0.01	0.00333333	0.0233333
ENSRNOG00000013578	Trem2	triggering receptor expressed on myeloid cells 2 [Source:RGD Symbol;Acc:1309841]	3.583	1.84099	6.5203e-06	0.000686152	yes	up	1.09	0.63	0.62	0.73	1.5	1.32	3.58	4.88	2.38	2.93	4.37	4.15	0.981667	3.715
ENSRNOG00000013598	Melk	maternal embryonic leucine zipper kinase [Source:RGD Symbol;Acc:1308974]	0.466	-1.10094	8.72269e-06	0.000812651	yes	down	6.64	3.84	7.11	8.67	5.94	5.49	3.61	3.62	2.18	3.19	2.64	2.94	6.28167	3.03
ENSRNOG00000013681	Kcns1	potassium voltage-gated channel, modifier subfamily S, member 1 [Source:RGD Symbol;Acc:621524]	3.749	1.90647	0.0161427	0.11651	yes	up	0	0.06	0.07	0.02	0	0	0.18	0.17	0.09	0.09	0.08	0.04	0.025	0.108333
ENSRNOG00000013727	Ndc80	NDC80 kinetochore complex component [Source:RGD Symbol;Acc:1310154]	2.549	1.34996	0.000513911	0.0130306	yes	up	0.2	0.07	0.14	0.1	0.14	0.28	0.38	0.44	0.37	0.35	0.42	0.55	0.155	0.418333
ENSRNOG00000013838	Hcrtr1	hypocretin receptor 1 [Source:RGD Symbol;Acc:2787]	2.114	1.0803	0.032409	0.178818	yes	up	0.33	0.09	0.29	0.28	0.76	0.11	1.2	0.74	0.63	0.22	0.45	0.9	0.31	0.69
ENSRNOG00000013902	P2ry12	purinergic receptor P2Y12 [Source:RGD Symbol;Acc:621681]	2.386	1.25487	0.00113616	0.0217487	yes	up	0.72	0.25	0.75	0.44	0.72	0.41	1.54	0.96	0.95	1.51	0.82	2.11	0.548333	1.315
ENSRNOG00000013916	Nefm	neurofilament medium [Source:RGD Symbol;Acc:3160]	0.468	-1.09495	4.43137e-08	2.43246e-05	yes	down	12.77	11.65	14.47	14.17	10.11	13.09	5.32	6.1	5.75	6.49	6.21	7.49	12.71	6.22667
ENSRNOG00000013973	Lcn2	lipocalin 2 [Source:RGD Symbol;Acc:69408]	5.195	2.37711	0.000535206	0.0134198	yes	up	0.27	0	0.6	0.33	0.52	0.37	3.65	1.63	0.62	0.76	2.94	2.04	0.348333	1.94
ENSRNOG00000013981	Ptpn5	protein tyrosine phosphatase, non-receptor type 5 [Source:RGD Symbol;Acc:3448]	0.35	-1.51489	0.00850244	0.0795048	yes	down	0.15	0.15	0.18	0.19	0.06	0.1	0.09	0.05	0	0.05	0.06	0.04	0.138333	0.0483333
ENSRNOG00000014006	Neto1	neuropilin and tolloid like 1 [Source:RGD Symbol;Acc:1566269]	0.193	-2.37007	0.0295016	0.169355	yes	down	0	0.03	0	0.03	0.02	0.05	0.02	0	0	0	0	0	0.0216667	0.00333333
ENSRNOG00000014143	Col24a1	collagen type XXIV alpha 1 chain [Source:RGD Symbol;Acc:1565539]	2.282	1.19026	0.00502175	0.0573955	yes	up	0.09	0.08	0.1	0.13	0.1	0.22	0.27	0.25	0.29	0.22	0.53	0.14	0.12	0.283333
ENSRNOG00000014269	Cxcr2	C-X-C motif chemokine receptor 2 [Source:RGD Symbol;Acc:2906]	2.091	1.06415	0.0383023	0.197292	yes	up	0.31	0.05	0.25	0.1	0.58	0.06	0.36	0.43	0.42	0.4	0.68	0.15	0.225	0.406667
ENSRNOG00000014282	Cebpe	CCAAT/enhancer binding protein epsilon [Source:RGD Symbol;Acc:2329]	6.245	2.64274	0.00726131	0.0718	yes	up	0	0.04	0.04	0	0	0	0.28	0.07	0	0.12	0.09	0.12	0.0133333	0.113333
ENSRNOG00000014288	Fn1	fibronectin 1 [Source:RGD Symbol;Acc:2624]	2.073	1.05143	0.00697795	0.0704035	yes	up	16.92	9.05	18.07	19.63	41.48	10	79.02	38.39	26.08	19.67	41.33	47.5	19.1917	41.9983
ENSRNOG00000014312	AC109737.1	-	2.221	1.15102	0.000340409	0.00989085	yes	up	1.33	1.98	1.5	0.9	1.16	1.93	3.77	2.54	4.38	2.29	5.74	3.59	1.46667	3.71833
ENSRNOG00000014320	Inhba	inhibin subunit beta A [Source:RGD Symbol;Acc:62074]	2.859	1.5153	0.00571434	0.062263	yes	up	0.05	0.06	0.16	0.11	0.05	0.05	0.38	0.07	0.14	0.25	0.43	0.23	0.08	0.25
ENSRNOG00000014327	Csrp3	cysteine and glycine rich protein 3 [Source:RGD Symbol;Acc:71092]	0.281	-1.82907	0.0391739	0.199704	yes	down	0.37	0.42	0.09	3.15	3.99	0.71	0.44	0.69	0.18	0	0.55	0.65	1.455	0.418333
ENSRNOG00000014343	Anln	anillin, actin binding protein [Source:RGD Symbol;Acc:1561367]	2.612	1.38514	0.000496514	0.0127165	yes	up	0.26	0.14	0.15	0.33	0.23	0.06	0.5	0.51	0.54	0.39	0.72	0.56	0.195	0.536667
ENSRNOG00000014350	Ccn1	cellular communication network factor 1 [Source:RGD Symbol;Acc:620763]	0.39	-1.35992	0.0288434	0.166945	yes	down	84.34	95.67	59.58	38.85	8.27	8.86	54.45	16.14	12.08	13.22	15.22	14.31	49.2617	20.9033
ENSRNOG00000014367	Ephb6	Eph receptor B6 [Source:RGD Symbol;Acc:1306163]	4.267	2.09317	2.2721e-05	0.00159126	yes	up	0.79	0.55	0.36	0.2	0.69	0.37	3.78	2.24	1.66	0.95	3.25	1.63	0.493333	2.25167
ENSRNOG00000014398	Scara5	scavenger receptor class A, member 5 [Source:RGD Symbol;Acc:1306539]	2.59	1.37294	4.09735e-05	0.0023245	yes	up	2.66	1.1	1.6	1.53	2.18	1.24	3.08	4.45	4.29	4.91	7.25	3.45	1.71833	4.57167
ENSRNOG00000014414	Qrfpr	pyroglutamylated RFamide peptide receptor [Source:RGD Symbol;Acc:728380]	2.889	1.53074	8.04589e-05	0.00367218	yes	up	1.01	1.54	0.87	1.22	0.78	0.9	2.2	4.55	2.81	1.99	5.07	2.81	1.05333	3.23833
ENSRNOG00000014426	Lox	lysyl oxidase [Source:RGD Symbol;Acc:3015]	2.401	1.26372	8.60094e-05	0.00387328	yes	up	1.64	0.88	1.77	1.97	1.22	0.65	3.87	4.56	2.52	2.34	4.16	3.28	1.355	3.455
ENSRNOG00000014492	Pgc	progastricsin [Source:RGD Symbol;Acc:3943]	0.392	-1.35201	0.00619684	0.0656878	yes	down	0.5	0.48	0.77	0.73	0.83	1.95	0.25	0.46	0.25	0.33	0.17	0.67	0.876667	0.355
ENSRNOG00000014538	Nxnl2	nucleoredoxin-like 2 [Source:RGD Symbol;Acc:1594820]	2.096	1.06758	0.00322724	0.0427562	yes	up	1.5	0.46	0.59	0.81	0.78	0.84	1.65	2.84	1.76	1.52	1.66	1.44	0.83	1.81167
ENSRNOG00000014653	Arl11	ADP-ribosylation factor like GTPase 11 [Source:RGD Symbol;Acc:1308083]	2.51	1.32792	6.95535e-07	0.000155234	yes	up	1.04	1.17	0.75	0.95	1.31	1.05	2.65	2.84	2.09	2.33	3.46	3.08	1.045	2.74167
ENSRNOG00000014714	Trpv6	transient receptor potential cation channel, subfamily V, member 6 [Source:RGD Symbol;Acc:69335]	5.437	2.44277	5.12122e-05	0.00278852	yes	up	0.04	0.16	0.1	0.08	0.26	0.13	1.07	0.73	0.44	0.3	1.41	0.66	0.128333	0.768333
ENSRNOG00000014721	Ahrr	aryl-hydrocarbon receptor repressor [Source:RGD Symbol;Acc:1559857]	0.456	-1.13284	0.00803131	0.0766883	yes	down	0.26	0.32	0.2	0.16	0.26	0.29	0.26	0.08	0.04	0.07	0.11	0.17	0.248333	0.121667
ENSRNOG00000014776	Adcy7	adenylate cyclase 7 [Source:RGD Symbol;Acc:619966]	2.343	1.22842	1.68912e-06	0.000283521	yes	up	0.44	0.34	0.48	0.36	0.49	0.36	1.18	1.03	0.78	0.71	1.28	1.02	0.411667	1
ENSRNOG00000014956	Slc11a1	solute carrier family 11 member 1 [Source:RGD Symbol;Acc:1601463]	2.124	1.08664	8.40151e-05	0.00380033	yes	up	3.26	2.5	4.88	5.92	3.37	5.32	9.72	8.87	5.26	5.85	7.66	10.99	4.20833	8.05833
ENSRNOG00000014979	Themis	thymocyte selection associated [Source:RGD Symbol;Acc:1560849]	3.851	1.94511	0.0404315	0.203409	yes	up	0	0	0	0.03	0	0.03	0.06	0.03	0.09	0.08	0.03	0	0.01	0.0483333
ENSRNOG00000014987	Mdfi	MyoD family inhibitor [Source:RGD Symbol;Acc:1560271]	0.414	-1.27293	0.000618309	0.014722	yes	down	4	2.05	5.92	7.79	10.44	7.03	3.63	2.61	2.11	2.77	2.22	2.45	6.205	2.63167
ENSRNOG00000015051	Golga7b	golgin A7 family, member B [Source:RGD Symbol;Acc:1583839]	4.943	2.30542	0.0366768	0.192432	yes	up	0	0	0	0.02	0	0	0.05	0	0.02	0	0.06	0.02	0.00333333	0.025
ENSRNOG00000015055	Scg2	secretogranin II [Source:RGD Symbol;Acc:3626]	3.308	1.7258	7.39192e-05	0.00352418	yes	up	0.15	0.18	0.07	0.14	0.1	0.14	0.33	0.35	0.46	0.52	0.68	0.44	0.13	0.463333
ENSRNOG00000015067	Abhd16b	abhydrolase domain containing 16B [Source:RGD Symbol;Acc:1309726]	2.503	1.32369	0.0419487	0.207243	yes	up	0.03	0.09	0.03	0	0.03	0.04	0.03	0.12	0.07	0.1	0.19	0.13	0.0366667	0.106667
ENSRNOG00000015082	Nlrp10	NLR family, pyrin domain containing 10 [Source:RGD Symbol;Acc:1307387]	6.297	2.65463	0.0453992	0.216547	yes	up	0	0	0	0	0	0	0.02	0	0.03	0.02	0	0	0	0.0116667
ENSRNOG00000015086	Plin1	perilipin 1 [Source:RGD Symbol;Acc:3351]	0.023	-5.43408	0.000355457	0.0101538	yes	down	2.34	0.07	2.22	0.17	0.16	0.1	0	0.03	0	0.03	0.02	0.04	0.843333	0.02
ENSRNOG00000015149	Nrg4	neuregulin 4 [Source:RGD Symbol;Acc:1589860]	0.11	-3.19003	0.00717939	0.0713722	yes	down	0.11	0.19	0	0.1	0.11	0.11	0	0	0	0	0	0	0.103333	0
ENSRNOG00000015386	LOC100912849	uncharacterized LOC100912849 [Source:RGD Symbol;Acc:6485345]	3.264	1.70684	0.0453492	0.216563	yes	up	0	0.14	0	0.15	0	0.16	0.15	0.43	0.47	0.3	0	0.45	0.075	0.3
ENSRNOG00000015403	Cd52	CD52 molecule [Source:RGD Symbol;Acc:620627]	2.93	1.55107	0.0232168	0.145311	yes	up	0.64	1.47	0.4	0.19	0	0.44	1.84	0.58	1.69	3	2.08	1.01	0.523333	1.7
ENSRNOG00000015423	Ccna2	cyclin A2 [Source:RGD Symbol;Acc:621059]	2.271	1.18339	0.000172632	0.00624983	yes	up	0.3	0.38	0.4	0.42	0.32	0.32	1.04	0.81	0.74	0.58	1.22	0.88	0.356667	0.878333
ENSRNOG00000015460	Tm4sf20	transmembrane 4 L six family member 20 [Source:RGD Symbol;Acc:1588633]	0.264	-1.92125	0.000246094	0.00797155	yes	down	2.59	2.77	3.42	4.79	3.9	4.27	0.98	0.44	0.65	0.96	0.26	2.75	3.62333	1.00667
ENSRNOG00000015520	Ticrr	TOPBP1-interacting checkpoint and replication regulator [Source:RGD Symbol;Acc:1308541]	6.015	2.58862	0.00177863	0.0287382	yes	up	0.02	0	0	0.01	0.03	0	0.08	0.06	0.04	0.02	0.08	0.09	0.01	0.0616667
ENSRNOG00000015529	Cdca3	cell division cycle associated 3 [Source:RGD Symbol;Acc:1359093]	3.81	1.92983	9.48131e-05	0.00415908	yes	up	0.18	0.42	0.23	0.56	0.09	0.38	1.43	1.3	1.15	0.7	1.37	1.86	0.31	1.30167
ENSRNOG00000015562	Cdh17	cadherin 17 [Source:RGD Symbol;Acc:619748]	3.969	1.98877	0.00561725	0.0614358	yes	up	0.15	0	0.05	0.02	0.07	0.04	0.44	0.2	0.17	0.06	0.33	0.13	0.055	0.221667
ENSRNOG00000015581	Dnah6	dynein, axonemal, heavy chain 6 [Source:RGD Symbol;Acc:621797]	2.86	1.51606	0.0444331	0.213797	yes	up	0	0	0.01	0.02	0	0.01	0.02	0.01	0.01	0.02	0.02	0.03	0.00666667	0.0183333
ENSRNOG00000015616	Rgs14	regulator of G-protein signaling 14 [Source:RGD Symbol;Acc:620003]	2.07	1.04988	0.00159309	0.0268511	yes	up	0.27	0.19	0.26	0.15	0.35	0.18	0.58	0.35	0.52	0.36	0.44	0.8	0.233333	0.508333
ENSRNOG00000015637	LOC690507	similar to Vomeromodulin [Source:RGD Symbol;Acc:1594746]	12.873	3.68627	0.000126394	0.0051444	yes	up	0	0	0.04	0.11	0	0	0.35	0.43	0.43	0.72	0.17	0.23	0.025	0.388333
ENSRNOG00000015666	Abcc12	ATP binding cassette subfamily C member 12 [Source:RGD Symbol;Acc:735100]	0.319	-1.64931	0.000434799	0.0116347	yes	down	0.26	0.26	0.41	0.23	0.29	0.45	0.05	0.19	0.04	0.1	0.08	0.14	0.316667	0.1
ENSRNOG00000015668	Ccl19	C-C motif chemokine ligand 19 [Source:RGD Symbol;Acc:1310336]	3.261	1.70513	6.64351e-07	0.000155092	yes	up	7.26	5.84	5.46	7.46	10.97	5.05	23.35	22.42	28.71	20.01	32.47	15.96	7.00667	23.82
ENSRNOG00000015799	LOC103690120	probable N-acetyltransferase CML1 [Source:RGD Symbol;Acc:9097619]	0.401	-1.31991	2.39571e-06	0.00035516	yes	down	40.19	41.85	42.76	49.4	48.03	64.08	21.76	16.88	14.12	21.32	15.38	34.15	47.7183	20.6017
ENSRNOG00000015850	Rbp7	retinol binding protein 7 [Source:RGD Symbol;Acc:1562168]	0.128	-2.96682	0.034716	0.186579	yes	down	2.98	0	3.13	0	0.14	0	0.14	0	0	0	0	0.57	1.04167	0.118333
ENSRNOG00000015945	Cd3g	CD3g molecule [Source:RGD Symbol;Acc:1307718]	2.694	1.42966	0.00132258	0.0241344	yes	up	1.56	0.83	0.66	1.05	1.18	0.5	2.59	1.41	1.94	3.24	4.77	2.11	0.963333	2.67667
ENSRNOG00000015994	Cd3d	CD3d molecule [Source:RGD Symbol;Acc:2304]	3.237	1.69458	0.00505671	0.0577625	yes	up	0.24	0.21	0	0.67	0.59	0.13	0.71	0.89	1.21	0.93	1.34	1.4	0.306667	1.08
ENSRNOG00000016041	Zc3h12d	zinc finger CCCH type containing 12D [Source:RGD Symbol;Acc:1597152]	2.196	1.13482	0.00606238	0.0646675	yes	up	0.2	0.17	0.5	0.58	0.21	0.1	0.27	0.93	0.45	0.58	1.89	0.55	0.293333	0.778333
ENSRNOG00000016069	Cd3e	CD3e molecule [Source:RGD Symbol;Acc:1309222]	3.794	1.92371	5.05847e-06	0.000587072	yes	up	0.6	0.46	0.67	0.38	0.68	0.26	2.15	1.94	1.43	1.36	2.94	1.93	0.508333	1.95833
ENSRNOG00000016148	Gtse1	G-2 and S-phase expressed 1 [Source:RGD Symbol;Acc:1563164]	2.181	1.12503	0.00114803	0.0219346	yes	up	0.62	0.43	0.42	0.32	0.61	0.22	1.65	1.04	0.78	0.73	0.62	1.24	0.436667	1.01
ENSRNOG00000016164	Fcrl2	Fc receptor-like 2 [Source:RGD Symbol;Acc:1306885]	2.062	1.04401	2.25066e-05	0.00158719	yes	up	1.61	1.68	2.01	1.56	2.85	1.94	4.6	4.41	3.61	2.97	5.31	4.4	1.94167	4.21667
ENSRNOG00000016311	Slc6a2	solute carrier family 6 member 2 [Source:RGD Symbol;Acc:621822]	6.27	2.6485	0.0443529	0.213563	yes	up	0	0	0	0	0	0	0	0.03	0.02	0	0	0.01	0	0.01
ENSRNOG00000016312	Catsper4	cation channel, sperm associated 4 [Source:RGD Symbol;Acc:1565213]	3.651	1.86845	0.0297812	0.170238	yes	up	0.07	0	0.1	0.03	0	0	0.31	0.16	0.07	0.03	0.04	0.24	0.0333333	0.141667
ENSRNOG00000016343	Dkk3	dickkopf WNT signaling pathway inhibitor 3 [Source:RGD Symbol;Acc:621846]	2.24	1.16341	0.000347446	0.00999523	yes	up	1.16	0.68	0.98	1.54	2.01	0.68	4.1	2.83	1.89	1.63	3.08	3.08	1.175	2.76833
ENSRNOG00000016348	Tat	tyrosine aminotransferase [Source:RGD Symbol;Acc:3820]	0.165	-2.59641	0.00402074	0.0495216	yes	down	0.03	0.05	0.23	1.02	0.13	0.34	0.03	0.02	0.05	0.08	0.06	0.05	0.3	0.0483333
ENSRNOG00000016413	Pstpip1	proline-serine-threonine phosphatase-interacting protein 1 [Source:RGD Symbol;Acc:1307557]	2.415	1.27197	5.08586e-06	0.000586897	yes	up	0.84	0.65	0.68	1.2	1.03	0.89	2.15	2.23	2.42	1.65	2.3	2.67	0.881667	2.23667
ENSRNOG00000016460	Clu	clusterin [Source:RGD Symbol;Acc:3907]	3.316	1.72938	2.94385e-07	9.34214e-05	yes	up	115.96	81.72	96.93	93.96	168.51	96.83	513.95	373.61	282.7	205.99	504.54	405.06	108.985	380.975
ENSRNOG00000016483	Myo16	myosin XVI [Source:RGD Symbol;Acc:621561]	2.135	1.09437	0.0133697	0.10472	yes	up	0.07	0.1	0.1	0.08	0.02	0.06	0.3	0.15	0.08	0.11	0.15	0.16	0.0716667	0.158333
ENSRNOG00000016535	Ccl22	C-C motif chemokine ligand 22 [Source:RGD Symbol;Acc:619933]	5.008	2.3241	0.00138502	0.0247403	yes	up	0.04	0.03	0	0	0.04	0.04	0.22	0.1	0.07	0.11	0.12	0.25	0.025	0.145
ENSRNOG00000016551	Bcl2l11	BCL2 like 11 [Source:RGD Symbol;Acc:628774]	2.216	1.14798	4.82293e-06	0.000562952	yes	up	1.93	1.45	2.13	1.98	2.72	2.02	4.65	5.4	4.68	3.06	6.25	4.8	2.03833	4.80667
ENSRNOG00000016575	Tnfrsf1b	TNF receptor superfamily member 1B [Source:RGD Symbol;Acc:621238]	2.198	1.136	3.08208e-07	9.63032e-05	yes	up	1.75	2.6	2.34	2.54	3.04	1.92	6.84	5.57	4.51	4.7	6.11	5.06	2.365	5.465
ENSRNOG00000016632	Dsg3	desmoglein 3 [Source:RGD Symbol;Acc:1592103]	2.533	1.34061	0.0144045	0.108878	yes	up	0.04	0.02	0.05	0.02	0.01	0.02	0.1	0.11	0.11	0.06	0.05	0.06	0.0266667	0.0816667
ENSRNOG00000016737	Tcerg1l	transcription elongation regulator 1-like [Source:RGD Symbol;Acc:1562437]	0.367	-1.44499	0.00530425	0.0594205	yes	down	0.52	0.71	0.3	0.26	0.51	0.44	0.03	0.16	0.21	0.3	0.23	0.1	0.456667	0.171667
ENSRNOG00000016760	Kctd19	potassium channel tetramerization domain containing 19 [Source:RGD Symbol;Acc:1561326]	2.641	1.40092	0.00105921	0.0208861	yes	up	0.22	0.07	0.11	0.09	0.09	0.03	0.35	0.28	0.22	0.32	0.28	0.26	0.101667	0.285
ENSRNOG00000016945	Pla2g2a	phospholipase A2 group IIA [Source:RGD Symbol;Acc:620857]	0.421	-1.24972	0.0329638	0.1807	yes	down	14.33	1.74	3.19	3.74	12.56	1.4	1.67	3.57	2.55	1.99	4.5	1.55	6.16	2.63833
ENSRNOG00000016995	Zap70	zeta chain of T cell receptor associated protein kinase 70 [Source:RGD Symbol;Acc:3983]	2.025	1.01787	0.00321334	0.0427113	yes	up	0.62	0.25	0.46	0.62	0.5	0.3	0.98	0.57	1.12	0.7	1.59	0.87	0.458333	0.971667
ENSRNOG00000017083	Fam50b	family with sequence similarity 50, member B [Source:RGD Symbol;Acc:1563458]	7.459	2.89904	0.0375162	0.194873	yes	up	0	0	0	0	0	0	0.17	0.05	0	0	0	0.05	0	0.045
ENSRNOG00000017149	Fam131b	family with sequence similarity 131, member B [Source:RGD Symbol;Acc:1560653]	2.745	1.45664	0.00194041	0.0306453	yes	up	0.1	0.08	0.08	0.04	0.04	0.08	0.12	0.28	0.28	0.24	0.21	0.1	0.07	0.205
ENSRNOG00000017212	Spsb1	splA/ryanodine receptor domain and SOCS box containing 1 [Source:RGD Symbol;Acc:1309319]	2.195	1.13414	1.31536e-06	0.000249673	yes	up	6.82	4.04	6.94	6.83	6.66	3.96	19	14.15	11.46	10.88	13.44	12.2	5.875	13.5217
ENSRNOG00000017277	Igsf6	immunoglobulin superfamily, member 6 [Source:RGD Symbol;Acc:620663]	2.243	1.16547	0.000264555	0.00836934	yes	up	0.87	0.57	0.92	0.49	0.68	0.53	1.22	1.98	1.17	1.83	1.03	2.26	0.676667	1.58167
ENSRNOG00000017386	Il11	interleukin 11 [Source:RGD Symbol;Acc:621475]	3.75	1.90695	0.0225283	0.142628	yes	up	0	0.03	0.19	0.06	0.11	0	0.44	0.36	0.16	0	0.27	0.26	0.065	0.248333
ENSRNOG00000017424	Chrna2	cholinergic receptor nicotinic alpha 2 subunit [Source:RGD Symbol;Acc:621533]	0.355	-1.49614	6.74216e-06	0.000688107	yes	down	9.36	5.13	9.74	11.52	13.49	12.81	3.48	4.28	2.39	2.93	3.17	6.02	10.3417	3.71167
ENSRNOG00000017539	Mmp9	matrix metallopeptidase 9 [Source:RGD Symbol;Acc:621320]	0.227	-2.13835	6.22754e-06	0.000665692	yes	down	3.15	4.6	2.48	3	2.77	4.02	0.93	0.48	1.8	0.7	0.57	0.5	3.33667	0.83
ENSRNOG00000017546	Mylk3	myosin light chain kinase 3 [Source:RGD Symbol;Acc:1305801]	0.474	-1.07744	0.00258149	0.0370792	yes	down	1.59	1.96	1.26	0.98	0.61	1.5	0.53	1.06	0.49	0.6	0.52	0.77	1.31667	0.661667
ENSRNOG00000017646	RGD1309651	similar to 1190005I06Rik protein [Source:RGD Symbol;Acc:1309651]	2.08	1.05628	0.00110351	0.0213654	yes	up	1.44	1.52	2.5	1.32	3.39	2.47	4.27	5.21	3.42	3.7	6.79	5.9	2.10667	4.88167
ENSRNOG00000017672	Akr1c14	aldo-keto reductase family 1, member C14 [Source:RGD Symbol;Acc:708361]	2.373	1.24654	3.47501e-05	0.00210679	yes	up	2.18	1.33	2.64	2.53	3.05	2.12	10.25	6.08	4.62	3.58	5.35	4.76	2.30833	5.77333
ENSRNOG00000017689	Itih3	inter-alpha trypsin inhibitor, heavy chain 3 [Source:RGD Symbol;Acc:620633]	5.587	2.48196	0.00578743	0.0626894	yes	up	0.02	0	0	0.02	0	0	0.02	0.04	0.07	0.04	0.03	0.12	0.00666667	0.0533333
ENSRNOG00000017803	Apbb1ip	amyloid beta precursor protein binding family B member 1 interacting protein [Source:RGD Symbol;Acc:1304795]	2.088	1.06209	2.50022e-06	0.000367967	yes	up	0.94	0.93	0.99	0.92	1.17	0.82	2.16	2.45	1.86	1.43	2.33	2.46	0.961667	2.115
ENSRNOG00000017867	RGD1561415	RGD1561415 [Source:RGD Symbol;Acc:1561415]	0.129	-2.95188	0.0333843	0.182072	yes	down	0	0	0	0.1	0.11	0.06	0	0	0	0	0	0	0.045	0
ENSRNOG00000017874	Cd53	Cd53 molecule [Source:RGD Symbol;Acc:2310]	2.358	1.23739	1.36639e-06	0.000250013	yes	up	3.53	3.37	3.07	2.26	2.86	2.44	7.89	8.17	5.21	5.27	8.65	8.56	2.92167	7.29167
ENSRNOG00000017897	Adam8	ADAM metallopeptidase domain 8 [Source:RGD Symbol;Acc:1566394]	2.09	1.06336	0.0446094	0.21429	yes	up	0.09	0.02	0.23	0.22	0.36	0.05	0.37	0.36	0.26	0.25	0.58	0.29	0.161667	0.351667
ENSRNOG00000017933	Ccdc3	coiled-coil domain containing 3 [Source:RGD Symbol;Acc:1559473]	2.262	1.17731	7.21356e-05	0.00347174	yes	up	3.2	1.59	2.44	1.75	2.65	0.68	5.67	5.19	4.22	3.81	6.48	4.29	2.05167	4.94333
ENSRNOG00000017976	Slco2b1	solute carrier organic anion transporter family, member 2b1 [Source:RGD Symbol;Acc:621391]	2.336	1.22381	7.9832e-10	3.24278e-06	yes	up	8.68	8.89	8.13	8.39	9.6	7.05	21.05	19.37	22.82	19.44	22.96	18.75	8.45667	20.7317
ENSRNOG00000017980	Itgal	integrin subunit alpha L [Source:RGD Symbol;Acc:631424]	2.271	1.18334	6.26714e-07	0.00015153	yes	up	1.15	1.33	1.1	1.16	1.29	1.46	3.87	2.67	2.81	2.04	3.74	2.9	1.24833	3.005
ENSRNOG00000017982	Pnliprp2	pancreatic lipase related protein 2 [Source:RGD Symbol;Acc:620793]	0.199	-2.33118	0.0493315	0.226988	yes	down	0.04	0	0	0.04	0.04	0	0	0	0	0	0	0	0.02	0
ENSRNOG00000017987	Ucma	upper zone of growth plate and cartilage matrix associated [Source:RGD Symbol;Acc:1308977]	2.071	1.0505	0.0151345	0.111816	yes	up	0.31	0.91	1.8	1.72	1.62	1.2	4.99	1.62	2.28	1.49	2.18	4.19	1.26	2.79167
ENSRNOG00000018126	Abca1	ATP binding cassette subfamily A member 1 [Source:RGD Symbol;Acc:631344]	2.139	1.09664	2.85174e-06	0.000396705	yes	up	3.31	2.28	3.29	2.3	2.22	1.72	5.33	5.7	5.55	5.05	7.39	4.72	2.52	5.62333
ENSRNOG00000018236	Cym	chymosin [Source:RGD Symbol;Acc:708486]	0.155	-2.69188	0.0437829	0.212025	yes	down	0	0	0.05	0	0.05	0.12	0	0	0	0	0	0	0.0366667	0
ENSRNOG00000018251	Mrc1	mannose receptor, C type 1 [Source:RGD Symbol;Acc:1309353]	2.608	1.38291	1.05888e-06	0.000212929	yes	up	1.03	0.74	1.29	1.23	0.98	0.68	2.97	3.13	1.82	1.95	2.88	3.54	0.991667	2.715
ENSRNOG00000018268	Hhip	Hedgehog-interacting protein [Source:RGD Symbol;Acc:1564108]	0.452	-1.14545	0.00121861	0.0226857	yes	down	0.94	0.72	0.55	0.53	0.65	0.35	0.33	0.37	0.18	0.34	0.37	0.19	0.623333	0.296667
ENSRNOG00000018311	Cd19	CD19 molecule [Source:RGD Symbol;Acc:1309086]	2.896	1.53397	0.0462422	0.218465	yes	up	0	0.02	0	0.02	0.05	0.1	0.05	0.07	0.12	0.07	0.24	0.07	0.0316667	0.103333
ENSRNOG00000018355	Msx2	msh homeobox 2 [Source:RGD Symbol;Acc:3116]	0.409	-1.29158	0.0243148	0.149375	yes	down	1.19	0.11	0.74	0.24	0.41	0.31	0.25	0.15	0.39	0.22	0.14	0.09	0.5	0.206667
ENSRNOG00000018377	AC123471.1	SWI/SNF related, matrix associated, actin dependent regulator of chromatin, subfamily e, member 1 [Source:NCBI gene;Acc:103694314]	0.444	-1.17207	0.00110661	0.021344	yes	down	0.81	0.84	0.9	1.31	0.91	0.74	0.57	0.37	0.46	0.29	0.6	0.28	0.918333	0.428333
ENSRNOG00000018394	Chrdl2	chordin-like 2 [Source:RGD Symbol;Acc:1306179]	6.591	2.72042	0.00278751	0.0392337	yes	up	0	0	0	0.08	0	0.04	0.4	0.11	0.08	0.12	0.09	0.2	0.02	0.166667
ENSRNOG00000018414	Csf1r	colony stimulating factor 1 receptor [Source:RGD Symbol;Acc:2425]	2.335	1.22313	9.91162e-08	3.79821e-05	yes	up	6.94	7.18	8.3	8.4	11.22	8.96	26.63	20.9	16.27	14.6	23.78	23.57	8.5	20.9583
ENSRNOG00000018416	Ttbk1	tau tubulin kinase 1 [Source:RGD Symbol;Acc:1559518]	0.479	-1.06069	0.0442195	0.213173	yes	down	0.09	0.03	0.02	0.06	0.02	0.03	0.01	0.03	0.01	0.01	0.02	0.04	0.0416667	0.02
ENSRNOG00000018420	Slc22a7	solute carrier family 22 member 7 [Source:RGD Symbol;Acc:621699]	0.235	-2.09161	3.80728e-06	0.000471499	yes	down	4.71	2.29	5.69	6.68	11.06	8.73	1.64	1.72	1.48	1.53	1.29	2.54	6.52667	1.7
ENSRNOG00000018427	Lhx3	LIM homeobox 3 [Source:RGD Symbol;Acc:71078]	0.221	-2.17539	0.0324312	0.178843	yes	down	0.41	0.05	0.23	0.16	0.06	0	0	0	0.12	0	0	0.06	0.151667	0.03
ENSRNOG00000018480	Capn9	calpain 9 [Source:RGD Symbol;Acc:70965]	0.11	-3.19052	0.0189886	0.128811	yes	down	0	0.07	0.02	0	0.02	0.03	0	0	0	0	0	0	0.0233333	0
ENSRNOG00000018509	Cx3cr1	C-X3-C motif chemokine receptor 1 [Source:RGD Symbol;Acc:620137]	2.111	1.07792	9.84258e-05	0.00427143	yes	up	2.23	2.33	2	3.21	4.72	4.07	7.53	7.32	5.44	6.13	8.29	6.39	3.09333	6.85
ENSRNOG00000018514	Olr43	olfactory receptor 43 [Source:RGD Symbol;Acc:1333514]	0.11	-3.18116	0.0152797	0.112643	yes	down	0	0	0.08	0.15	0.16	0.09	0	0	0	0	0	0	0.08	0
ENSRNOG00000018521	Nmur1	neuromedin U receptor 1 [Source:RGD Symbol;Acc:619867]	3.562	1.83263	0.0360737	0.190995	yes	up	0.06	0	0.05	0.05	0.11	0	0.39	0.21	0.11	0.05	0.38	0	0.045	0.19
ENSRNOG00000018611	Tpsb2	tryptase beta 2 [Source:RGD Symbol;Acc:3065]	0.148	-2.75991	0.0292211	0.168364	yes	down	0.3	0	0.15	0	0.1	0	0	0	0	0	0.06	0	0.0916667	0.01
ENSRNOG00000018627	Plekhb1	pleckstrin homology domain containing B1 [Source:RGD Symbol;Acc:621614]	0.429	-1.21955	0.0010857	0.0211212	yes	down	28.27	6.7	14.67	7.88	10.33	7.01	6.47	5.29	6.54	4.66	5.94	4.42	12.4767	5.55333
ENSRNOG00000018694	Lipg	lipase G, endothelial type [Source:RGD Symbol;Acc:1310740]	0.166	-2.59302	1.44618e-08	1.39866e-05	yes	down	2.41	3.04	3.21	3.43	6.53	5.29	0.8	0.82	0.58	0.57	0.57	0.8	3.985	0.69
ENSRNOG00000018715	Clec10a	C-type lectin domain containing 10A [Source:RGD Symbol;Acc:621158]	4.284	2.09896	1.79732e-08	1.58711e-05	yes	up	2.33	1.19	3.25	2.47	2.78	1.66	11.56	10.05	9.67	6.47	12.55	10.73	2.28	10.1717
ENSRNOG00000018822	Slc5a5	solute carrier family 5 member 5 [Source:RGD Symbol;Acc:69267]	0.145	-2.78156	0.0184399	0.126525	yes	down	0.64	0	0.21	0.06	0.17	0	0.06	0	0	0	0.02	0.06	0.18	0.0233333
ENSRNOG00000018870	Hapln2	hyaluronan and proteoglycan link protein 2 [Source:RGD Symbol;Acc:621854]	4.387	2.13311	0.00888165	0.0817337	yes	up	0	0	0.09	0	0.05	0	0.14	0.09	0.1	0.09	0.16	0.19	0.0233333	0.128333
ENSRNOG00000018978	Scart1	scavenger receptor family member expressed on T-cells 1 [Source:RGD Symbol;Acc:1307378]	9.011	3.17163	3.18513e-05	0.00201527	yes	up	0.26	0.1	0.05	0.03	0.11	0	1.1	1.04	0.44	1.05	1.29	0.47	0.0916667	0.898333
ENSRNOG00000019043	Pdcd1	programmed cell death 1 [Source:RGD Symbol;Acc:1311658]	5.591	2.48299	0.000528984	0.0132802	yes	up	0.1	0.12	0	0.06	0.16	0	0.29	0.49	0.46	0.35	0.77	0.35	0.0733333	0.451667
ENSRNOG00000019086	Gucy2f	guanylate cyclase 2F [Source:RGD Symbol;Acc:620439]	7.639	2.93344	0.0373594	0.194407	yes	up	0	0	0	0	0	0	0	0	0.03	0.03	0	0.02	0	0.0133333
ENSRNOG00000019183	Alox15	arachidonate 15-lipoxygenase [Source:RGD Symbol;Acc:70493]	2.985	1.57784	0.000563989	0.0138508	yes	up	0.48	1.64	0.49	0.5	0.69	1.44	3.36	2.27	3.16	3.34	3.11	1.47	0.873333	2.785
ENSRNOG00000019306	Syt12	synaptotagmin 12 [Source:RGD Symbol;Acc:621876]	3.48	1.79892	0.00018569	0.00657032	yes	up	0.23	0.06	0.19	0.15	0.31	0.07	0.95	0.71	0.59	0.27	0.71	0.53	0.168333	0.626667
ENSRNOG00000019342	Sult1a1	sulfotransferase family 1A member 1 [Source:RGD Symbol;Acc:3767]	2.072	1.05073	9.24801e-05	0.0040832	yes	up	51.09	39.02	75.14	87.66	53.06	43.72	102.53	125.25	86.43	117.42	130.03	195.66	58.2817	126.22
ENSRNOG00000019390	Klhl40	kelch-like family member 40 [Source:RGD Symbol;Acc:1305368]	5.429	2.44074	0.0289804	0.167404	yes	up	0	0	0	0.03	0	0	0.11	0.08	0.03	0	0.03	0	0.005	0.0416667
ENSRNOG00000019430	Coro1a	coronin 1A [Source:RGD Symbol;Acc:620009]	2.144	1.10046	3.28239e-06	0.000444435	yes	up	9.2	8.75	7.88	10.1	13.78	11.41	27.31	23.65	19.9	14.37	28.86	24.05	10.1867	23.0233
ENSRNOG00000019440	Kcnn4	potassium calcium-activated channel subfamily N member 4 [Source:RGD Symbol;Acc:621476]	2.916	1.54421	1.342e-05	0.00110797	yes	up	0.85	0.27	1.32	0.45	0.96	0.63	2.08	2.28	2.26	1.06	3.13	2.37	0.746667	2.19667
ENSRNOG00000019467	Fer1l4	fer-1-like family member 4 [Source:RGD Symbol;Acc:1308250]	0.043	-4.55544	0.00189351	0.0300682	yes	down	0.14	0	0.16	0.02	0.05	0	0.01	0	0	0	0	0	0.0616667	0.00166667
ENSRNOG00000019481	Cyp8b1	cytochrome P450 family 8 subfamily B member 1 [Source:RGD Symbol;Acc:71016]	0.027	-5.21359	8.77502e-09	1.04836e-05	yes	down	0.74	0.77	1.37	0.95	1.52	1.16	0.03	0.03	0.06	0.03	0	0	1.085	0.025
ENSRNOG00000019500	Cyp1a1	cytochrome P450, family 1, subfamily a, polypeptide 1 [Source:RGD Symbol;Acc:2458]	0.298	-1.7443	0.0211709	0.137594	yes	down	0.76	0.59	0.83	2.16	2.7	2.09	1.77	0.15	0.16	0.09	0.03	0.74	1.52167	0.49
ENSRNOG00000019627	Mybpc2	myosin binding protein C, fast-type [Source:RGD Symbol;Acc:1311596]	2.23	1.15719	7.84909e-06	0.000770121	yes	up	2.58	2.64	2.88	2.82	2.04	2.56	5.27	5.01	5.21	7.8	8.55	4.41	2.58667	6.04167
ENSRNOG00000019660	Spib	Spi-B transcription factor [Source:RGD Symbol;Acc:1565899]	2.899	1.53543	0.00133316	0.0242186	yes	up	0.09	0.12	0.16	0.04	0.14	0.07	0.3	0.3	0.35	0.11	0.51	0.38	0.103333	0.325
ENSRNOG00000019687	Art2b	ADP-ribosyltransferase 2b [Source:RGD Symbol;Acc:3521]	0.126	-2.98413	0.000848052	0.0181305	yes	down	0.55	0.49	0.29	0.23	0.08	0.1	0.11	0.32	0.04	0	0	0	0.29	0.0783333
ENSRNOG00000019716	Ntf3	neurotrophin 3 [Source:RGD Symbol;Acc:619728]	0.435	-1.20027	1.07318e-05	0.000935459	yes	down	9.27	12.51	7.35	7.29	8.33	8.52	4.26	2.74	3.81	4.63	5	4.21	8.87833	4.10833
ENSRNOG00000019728	Itgam	integrin subunit alpha M [Source:RGD Symbol;Acc:2926]	2.39	1.25682	6.10392e-06	0.000662945	yes	up	0.87	0.99	0.71	0.6	0.87	0.75	2.18	1.74	1.75	1.42	2.96	2.12	0.798333	2.02833
ENSRNOG00000019744	AABR07032097.1	-	3.64	1.86403	0.00285783	0.0398644	yes	up	0.07	0.04	0.15	0.12	0.11	0.05	0.58	0.28	0.15	0.04	0.46	0.57	0.09	0.346667
ENSRNOG00000019757	Dpep3	dipeptidase 3 [Source:RGD Symbol;Acc:1305484]	3.573	1.83698	0.0108929	0.0923347	yes	up	0.04	0.06	0.03	0.03	0.04	0	0.14	0.33	0.18	0.03	0.08	0.07	0.0333333	0.138333
ENSRNOG00000019770	Bnc1	basonuclin 1 [Source:RGD Symbol;Acc:1309042]	2.718	1.44246	0.037249	0.194181	yes	up	0.06	0	0.02	0.05	0.04	0	0.1	0.02	0.06	0.06	0.11	0.14	0.0283333	0.0816667
ENSRNOG00000019830	Hsd17b1	hydroxysteroid (17-beta) dehydrogenase 1 [Source:RGD Symbol;Acc:2836]	0.352	-1.50779	1.03756e-05	0.000920216	yes	down	2.1	2.26	2.89	2.2	3.12	2.98	0.52	0.97	0.95	1.24	1.16	0.82	2.59167	0.943333
ENSRNOG00000019890	Folr2	folate receptor beta [Source:RGD Symbol;Acc:1308515]	2.491	1.31649	1.14998e-06	0.000226758	yes	up	2.35	2.24	2.85	2.27	2.43	2.39	8.79	6.41	4.54	4.75	8.31	6.9	2.42167	6.61667
ENSRNOG00000019920	Doc2a	double C2 domain alpha [Source:RGD Symbol;Acc:620518]	0.328	-1.60984	0.0408951	0.204425	yes	down	0	0.17	0.41	0.27	0.24	0.77	0.14	0.18	0.14	0.09	0.05	0	0.31	0.1
ENSRNOG00000019926	Ramp1	receptor activity modifying protein 1 [Source:RGD Symbol;Acc:61870]	2.701	1.43375	0.00177911	0.0287231	yes	up	2.25	0.45	0.69	0.65	2.38	0.86	5.5	3.28	2.34	2.73	3.49	3.23	1.21333	3.42833
ENSRNOG00000019985	Asic4	acid sensing ion channel subunit family member 4 [Source:RGD Symbol;Acc:621068]	2.225	1.15367	0.019099	0.129301	yes	up	0.09	0.08	0.07	0.04	0.23	0.05	0.18	0.19	0.28	0.34	0.21	0.11	0.0933333	0.218333
ENSRNOG00000020030	Crlf1	cytokine receptor-like factor 1 [Source:RGD Symbol;Acc:1311371]	4.597	2.20068	4.95668e-05	0.00272819	yes	up	1.69	0.34	0.26	0.51	0.54	0.5	4.04	3.47	2	2.04	4.79	2.23	0.64	3.095
ENSRNOG00000020136	Tgm1	transglutaminase 1 [Source:RGD Symbol;Acc:61838]	7.214	2.85084	1.37993e-05	0.00113009	yes	up	0.04	0.06	0.02	0.08	0.05	0.02	0.33	0.36	0.42	0.12	0.61	0.31	0.045	0.358333
ENSRNOG00000020164	Ifitm10	interferon induced transmembrane protein 10 [Source:RGD Symbol;Acc:1563319]	2.394	1.25936	0.00115153	0.0219602	yes	up	2.78	2.13	1.68	4.37	3.56	1.95	13	7.39	5.45	1.87	8.12	6.27	2.745	7.01667
ENSRNOG00000020165	Ahsp	alpha hemoglobin stabilizing protein [Source:RGD Symbol;Acc:1306725]	4.349	2.12082	0.000915841	0.0190581	yes	up	0.19	0.33	0.18	0.35	0	0.4	1.48	0.52	1.14	1.45	1.67	0.92	0.241667	1.19667
ENSRNOG00000020300	Lsp1	lymphocyte-specific protein 1 [Source:RGD Symbol;Acc:1306133]	2.302	1.20301	1.96393e-07	6.87716e-05	yes	up	7.27	6.78	6.48	8.28	9.89	7.76	23.36	18.83	14.78	13.17	22.62	19.83	7.74333	18.765
ENSRNOG00000020505	Map4k1	mitogen activated protein kinase kinase kinase kinase 1 [Source:RGD Symbol;Acc:1305463]	2.008	1.00602	3.72043e-05	0.00219657	yes	up	3.31	2.46	2.75	4.18	5.67	3.83	8.56	4.45	5.57	3.62	5.43	7.22	3.7	5.80833
ENSRNOG00000020557	Ryr1	ryanodine receptor 1 [Source:RGD Symbol;Acc:1586637]	2.312	1.20915	0.00505984	0.0577333	yes	up	0.05	0.05	0.02	0.04	0.02	0.05	0.08	0.08	0.14	0.09	0.14	0.05	0.0383333	0.0966667
ENSRNOG00000020614	Phlda2	pleckstrin homology-like domain, family A, member 2 [Source:RGD Symbol;Acc:1304755]	0.481	-1.05521	0.000117319	0.00483315	yes	down	6.18	7.38	7.04	9.09	4.37	7.26	3.96	2.96	3.06	4.8	3.15	2.98	6.88667	3.485
ENSRNOG00000020630	Il9r	interleukin 9 receptor [Source:RGD Symbol;Acc:2907]	2.418	1.27385	0.00714971	0.0711817	yes	up	0.02	0.08	0.09	0.04	0.03	0.04	0.18	0.07	0.09	0.13	0.14	0.08	0.05	0.115
ENSRNOG00000020685	Atp12a	ATPase H+/K+ transporting non-gastric alpha2 subunit [Source:RGD Symbol;Acc:620569]	2.505	1.32495	0.000138241	0.00544122	yes	up	1.69	2	1.14	1.86	1.61	1.88	2.64	4.51	5.93	3.56	7.32	2.77	1.69667	4.455
ENSRNOG00000020699	Cd37	CD37 molecule [Source:RGD Symbol;Acc:62035]	2.106	1.07473	2.6805e-06	0.000380706	yes	up	2.11	2.13	2.13	1.65	2.63	2.12	5.57	4.42	4.47	3.64	5.61	4.66	2.12833	4.72833
ENSRNOG00000020779	Kcna7	potassium voltage-gated channel subfamily A member 7 [Source:RGD Symbol;Acc:1309632]	3.033	1.60093	0.00496853	0.0570762	yes	up	0.07	0.04	0.02	0.05	0.05	0	0.11	0.2	0.1	0.11	0.09	0.11	0.0383333	0.12
ENSRNOG00000020781	Tbcb	tubulin folding cofactor B [Source:RGD Symbol;Acc:1309965]	4.703	2.23353	0.000600952	0.0144271	yes	up	0.71	0.29	0.33	0	0.35	1.41	2.71	3.13	2.69	2.76	1.54	2.31	0.515	2.52333
ENSRNOG00000020805	Sost	sclerostin [Source:RGD Symbol;Acc:69358]	3.327	1.73444	0.00107222	0.0209594	yes	up	0.28	0.24	0.13	0.75	0.13	0.29	0.94	1.26	1.1	0.92	1.51	0.92	0.303333	1.10833
ENSRNOG00000020817	Cyp2a1	cytochrome P450, family 2, subfamily a, polypeptide 1 [Source:RGD Symbol;Acc:2463]	3.297	1.72129	0.0394782	0.200601	yes	up	0	0.04	0.04	0.08	0.11	0	0.08	0.22	0	0.3	0.22	0.15	0.045	0.161667
ENSRNOG00000020845	Tyrobp	Tyro protein tyrosine kinase binding protein [Source:RGD Symbol;Acc:1303081]	2.002	1.00173	8.52603e-06	0.000801684	yes	up	15.44	14.45	15.95	12.53	15	13.76	42.35	33.18	22.3	21.04	26.69	39.23	14.5217	30.7983
ENSRNOG00000020849	Hcst	hematopoietic cell signal transducer [Source:RGD Symbol;Acc:1359238]	2.403	1.26468	0.0209073	0.136624	yes	up	0.35	2.11	2.66	0.63	1.35	0.36	5	4.46	1.4	2.63	2.66	3.36	1.24333	3.25167
ENSRNOG00000020872	Cd5	Cd5 molecule [Source:RGD Symbol;Acc:2309]	2.848	1.50971	0.00225944	0.0338166	yes	up	0.14	0.34	0.1	0.11	0.16	0.17	0.19	0.57	0.45	0.55	0.51	0.58	0.17	0.475
ENSRNOG00000020875	Celf3	CUGBP, Elav-like family member 3 [Source:RGD Symbol;Acc:1563168]	0.175	-2.51168	0.0204767	0.134895	yes	down	3.62	0.18	1.1	0.18	1.3	0.02	0.98	0.04	0.05	0.09	0.16	0.1	1.06667	0.236667
ENSRNOG00000020945	Ms4a1	membrane spanning 4-domains A1 [Source:RGD Symbol;Acc:1311999]	4.804	2.26436	0.0234079	0.146012	yes	up	0.11	0	0.05	0	0.11	0	0.34	0.05	0.17	0	0.76	0.27	0.045	0.265
ENSRNOG00000020998	AABR07006283.1	-	0.443	-1.17323	0.000130307	0.00524066	yes	down	12.88	5.71	12.54	14.34	9.22	10.86	4.78	5.91	4.03	5.45	3.15	7.24	10.925	5.09333
ENSRNOG00000021000	Naaladl1	N-acetylated alpha-linked acidic dipeptidase-like 1 [Source:RGD Symbol;Acc:620987]	12.912	3.69064	0.00110653	0.0213627	yes	up	0.02	0	0	0	0	0	0.1	0	0.07	0.18	0.11	0.07	0.00333333	0.0883333
ENSRNOG00000021084	AABR07006310.1	macrophage expressed 1 [Source:NCBI gene;Acc:64552]	2.231	1.15764	1.10632e-08	1.1826e-05	yes	up	5.42	4.81	4.62	5.21	4.49	3.91	11.8	11.2	8.15	10.49	14.24	12.42	4.74333	11.3833
ENSRNOG00000021100	Tnfaip8l2	TNF alpha induced protein 8 like 2 [Source:RGD Symbol;Acc:1310519]	2.361	1.23941	6.67258e-06	0.000694975	yes	up	3.28	1.68	2.28	3.53	3.27	1.7	7.03	6.84	5.05	5.67	6.38	7.94	2.62333	6.485
ENSRNOG00000021186	Otol1	otolin 1 [Source:RGD Symbol;Acc:1562064]	0.135	-2.88804	0.0202162	0.133612	yes	down	0.19	0	0.18	0	0.18	0	0.05	0	0	0	0	0	0.0916667	0.00833333
ENSRNOG00000021200	Hjv	hemojuvelin BMP co-receptor [Source:RGD Symbol;Acc:1310195]	2.415	1.27221	7.5167e-05	0.0035586	yes	up	1.9	2.74	2.41	2.14	1.86	1.48	2.97	5.06	6.43	6.31	6.89	3.91	2.08833	5.26167
ENSRNOG00000021217	Itga10	integrin subunit alpha 10 [Source:RGD Symbol;Acc:1305152]	2.145	1.10068	0.0075202	0.0735364	yes	up	0.03	0.06	0.06	0.03	0.08	0.02	0.15	0.11	0.14	0.1	0.06	0.1	0.0466667	0.11
ENSRNOG00000021243	Siglec1	sialic acid binding Ig like lectin 1 [Source:RGD Symbol;Acc:1311953]	4.896	2.29151	0.000871459	0.0184368	yes	up	0.05	0	0.05	0.08	0.24	0.03	0.56	0.28	0.21	0.24	0.4	0.6	0.075	0.381667
ENSRNOG00000021256	Adra1d	adrenoceptor alpha 1D [Source:RGD Symbol;Acc:62064]	7.064	2.82054	1.90515e-08	1.48822e-05	yes	up	0.51	0.52	0.32	0.38	0.46	0.39	4.12	3.65	2.02	1.74	5.1	2.88	0.43	3.25167
ENSRNOG00000021260	Prnd	prion like protein doppel [Source:RGD Symbol;Acc:1306618]	4.983	2.31698	0.0401381	0.202586	yes	up	0	0	0	0	0.2	0	0	0.19	0.2	0	0.9	0.39	0.0333333	0.28
ENSRNOG00000021302	Tmem91	transmembrane protein 91 [Source:RGD Symbol;Acc:2323264]	6.068	2.60112	0.0216994	0.139511	yes	up	0	0	0.21	0	0	0	0.21	0.6	0	0	0.96	0.42	0.035	0.365
ENSRNOG00000021313	Prr4	proline rich 4 [Source:RGD Symbol;Acc:735181]	0.009	-6.74279	0.0149211	0.111088	yes	down	4.78	0	2.38	0	0	0	0	0	0	0	0	0	1.19333	0
ENSRNOG00000021323	Ca13	carbonic anhydrase 13 [Source:RGD Symbol;Acc:1560453]	2.065	1.04629	0.000162476	0.00601071	yes	up	0.99	0.51	1.05	0.89	0.72	0.71	2.5	1.33	1.57	1.2	2.14	1.88	0.811667	1.77
ENSRNOG00000021412	Slfn13	schlafen family member 13 [Source:RGD Symbol;Acc:1359139]	2.258	1.17517	1.36307e-06	0.000251672	yes	up	1.43	0.9	1.84	1.83	2.02	1.09	4.14	3.8	3.41	2.56	4.69	4.58	1.51833	3.86333
ENSRNOG00000021447	Prr7	proline rich 7 (synaptic) [Source:RGD Symbol;Acc:1561898]	2.07	1.04972	0.00268196	0.0380913	yes	up	0.55	0.55	0.53	0.79	0.84	0.91	1.39	0.79	1.25	1.65	2.17	1.88	0.695	1.52167
ENSRNOG00000021474	Siglec5	sialic acid binding Ig-like lectin 5 [Source:RGD Symbol;Acc:1305432]	2.283	1.19111	0.000754342	0.0168359	yes	up	0.23	0.16	0.5	0.23	0.33	0.19	0.56	0.66	0.58	0.5	0.95	0.65	0.273333	0.65
ENSRNOG00000021513	Rtn4rl2	reticulon 4 receptor-like 2 [Source:RGD Symbol;Acc:727797]	2.44	1.28707	2.1039e-05	0.00152608	yes	up	1.46	1.21	2.1	1.8	1.85	1.39	7.48	6.58	3.03	3.56	3.04	4.37	1.635	4.67667
ENSRNOG00000021524	Mrap	melanocortin 2 receptor accessory protein [Source:RGD Symbol;Acc:1310648]	0.445	-1.16821	6.92905e-07	0.000156366	yes	down	18.71	14.75	18.53	28.94	18.89	18.73	10.11	8.49	9.58	9.63	8.63	10.36	19.7583	9.46667
ENSRNOG00000021560	Cass4	Cas scaffold protein family member 4 [Source:RGD Symbol;Acc:1310643]	2.239	1.16298	0.00199767	0.0310427	yes	up	0.17	0.2	0.14	0.19	0.46	0.24	0.77	0.64	0.29	0.34	0.57	0.71	0.233333	0.553333
ENSRNOG00000021724	Ptprcap	protein tyrosine phosphatase, receptor type, C-associated protein [Source:RGD Symbol;Acc:1559601]	2.732	1.45006	0.00111756	0.0215143	yes	up	0.78	1.53	1.49	0.53	2.46	0.92	4	2.41	3.68	3.25	6.54	2.43	1.285	3.71833
ENSRNOG00000021796	RGD1565166	similar to MGC45438 protein [Source:RGD Symbol;Acc:1565166]	0.388	-1.36426	0.0399858	0.202219	yes	down	0.26	0.04	0.25	0.28	0.55	0.37	0.22	0.2	0.09	0	0.15	0.04	0.291667	0.116667
ENSRNOG00000021814	Tnfrsf25	TNF receptor superfamily member 25 [Source:RGD Symbol;Acc:1598206]	2.71	1.43817	0.000828274	0.017896	yes	up	0.2	0.07	0.23	0.15	0.2	0.09	0.44	0.48	0.48	0.47	0.54	0.27	0.156667	0.446667
ENSRNOG00000021896	Mmp20	matrix metallopeptidase 20 [Source:RGD Symbol;Acc:1308730]	6.243	2.64218	0.00520955	0.0588138	yes	up	0	0	0	0.08	0	0	0.16	0.12	0.07	0.07	0.08	0.14	0.0133333	0.106667
ENSRNOG00000021902	Rmi2	RecQ mediated genome instability 2 [Source:RGD Symbol;Acc:1563163]	5.908	2.5626	0.0401707	0.202599	yes	up	0	0	0	0	0.29	0	1.73	0	0	0	0.33	0.87	0.0483333	0.488333
ENSRNOG00000021912	Gpr152	G protein-coupled receptor 152 [Source:RGD Symbol;Acc:1584082]	6.253	2.6445	0.0437259	0.211849	yes	up	0	0	0	0	0	0	0.03	0.06	0	0	0.04	0	0	0.0216667
ENSRNOG00000021945	Ccdc184	coiled-coil domain containing 184 [Source:RGD Symbol;Acc:1593153]	0.452	-1.14555	0.0117507	0.0965833	yes	down	0.34	0.17	0.37	0.45	0.52	0.57	0.1	0.18	0.15	0.19	0.38	0.14	0.403333	0.19
ENSRNOG00000022007	Slc9c1	solute carrier family 9 member C1 [Source:RGD Symbol;Acc:1309075]	6.239	2.64121	0.0431017	0.210533	yes	up	0	0	0	0	0	0	0	0.03	0.02	0	0	0.02	0	0.0116667
ENSRNOG00000022099	Trim72	tripartite motif containing 72 [Source:RGD Symbol;Acc:1562778]	3.059	1.61303	0.0297788	0.170272	yes	up	0	0.02	0.02	0.65	0.05	0	0.45	0.05	0.05	0.12	0.23	0.37	0.123333	0.211667
ENSRNOG00000022227	AABR07002564.1	-	0.302	-1.72657	4.3807e-09	6.35514e-06	yes	down	138.42	126.77	143.73	150.51	99.99	158.32	41.92	55.26	42.87	45.07	37.55	37.22	136.29	43.315
ENSRNOG00000022426	LOC102546864	uncharacterized LOC102546864 [Source:RGD Symbol;Acc:7673409]	2.458	1.2975	0.018466	0.126618	yes	up	0.08	0.2	0.22	0.28	0.07	0.16	0.67	0.56	0.45	0.15	0.17	0.73	0.168333	0.455
ENSRNOG00000022432	Tmem59l	transmembrane protein 59-like [Source:RGD Symbol;Acc:1305557]	65.545	6.03441	9.73247e-05	0.00424177	yes	up	0	0	0	0	0	0	0.41	0.59	0.41	0.04	0.5	0.27	0	0.37
ENSRNOG00000022483	Trim50	tripartite motif-containing 50 [Source:RGD Symbol;Acc:631346]	2.261	1.17723	0.000783251	0.0173477	yes	up	1.71	0.99	1.86	2.31	0.9	0.65	3.96	3.92	3.85	2.12	3.84	2.26	1.40333	3.325
ENSRNOG00000022565	Lrrc25	leucine rich repeat containing 25 [Source:RGD Symbol;Acc:1564818]	2.04	1.02823	3.02519e-05	0.00195053	yes	up	1.09	1.54	1.6	1.26	2.23	1.67	3.91	3.37	2.92	2.43	4.02	3.35	1.565	3.33333
ENSRNOG00000022599	AABR07035479.1	-	0.037	-4.76919	0.0461392	0.218232	yes	down	0	0	0	0.48	0	0	0	0	0	0	0	0	0.08	0
ENSRNOG00000022640	AABR07003235.1	sialic acid binding Ig-like lectin 8 [Source:NCBI gene;Acc:292846]	2.17	1.11796	0.00250804	0.0362293	yes	up	0.28	0.75	0.39	1.16	0.92	0.99	2.25	2.02	1.54	1.09	1.72	1.76	0.748333	1.73
ENSRNOG00000022762	Mettl21cl1	methyltransferase like 21C-like 1 [Source:RGD Symbol;Acc:1596736]	7.588	2.92381	0.0207819	0.136067	yes	up	0	0	0	0	0	0	0	0.24	0	0.12	0.14	0.13	0	0.105
ENSRNOG00000022777	Six1	SIX homeobox 1 [Source:RGD Symbol;Acc:620906]	0.118	-3.08453	0.017134	0.120621	yes	down	0.11	0	0.07	0	0.07	0	0	0	0	0	0.02	0	0.0416667	0.00333333
ENSRNOG00000022859	Trem1	triggering receptor expressed on myeloid cells 1 [Source:RGD Symbol;Acc:1309467]	5.089	2.34745	0.00240484	0.0352652	yes	up	0.07	0.13	0	0.07	0	0	0.43	0.33	0.14	0.28	0.32	0.21	0.045	0.285
ENSRNOG00000022975	Nfam1	NFAT activating protein with ITAM motif 1 [Source:RGD Symbol;Acc:1308316]	2.259	1.17595	4.63336e-06	0.000550313	yes	up	0.57	0.68	0.76	0.74	1.01	0.98	2.09	1.67	1.53	1.56	2.48	1.95	0.79	1.88
ENSRNOG00000022982	Gal3st2	galactose-3-O-sulfotransferase 2 [Source:RGD Symbol;Acc:1593854]	0.453	-1.14333	0.029566	0.169437	yes	down	0.48	0.16	0.7	0.33	0.47	0.32	0.12	0.11	0.12	0.41	0.07	0.29	0.41	0.186667
ENSRNOG00000023092	Prss54	serine protease 54 [Source:RGD Symbol;Acc:1307877]	0.171	-2.54875	0.0116409	0.0961081	yes	down	0.21	0	0.1	0.2	0.17	0.04	0	0.03	0	0.07	0	0	0.12	0.0166667
ENSRNOG00000023209	Slamf7	SLAM family member 7 [Source:RGD Symbol;Acc:1560190]	2.523	1.33493	0.0162942	0.11727	yes	up	0.39	0.21	0.19	0.18	0.63	0.08	0.29	0.31	1.23	0.52	1.4	0.57	0.28	0.72
ENSRNOG00000023318	Tigd3	tigger transposable element derived 3 [Source:RGD Symbol;Acc:1305393]	0.45	-1.15065	0.00249298	0.0361401	yes	down	2	1.28	2.29	2	4.53	3.89	1.19	1.77	1.29	0.76	0.69	1.76	2.665	1.24333
ENSRNOG00000023428	Pik3r5	phosphoinositide-3-kinase, regulatory subunit 5 [Source:RGD Symbol;Acc:1563261]	2.304	1.20388	2.29095e-06	0.00034466	yes	up	0.37	0.33	0.51	0.64	0.53	0.42	1.35	1.11	0.91	1.01	1.23	1.15	0.466667	1.12667
ENSRNOG00000023458	Dcaf12l1	DDB1 and CUL4 associated factor 12-like 1 [Source:RGD Symbol;Acc:1563873]	2.163	1.11283	0.0057677	0.0626427	yes	up	0.18	0.13	0.28	0.12	0.1	0.14	0.47	0.36	0.18	0.58	0.37	0.21	0.158333	0.361667
ENSRNOG00000023858	Prss39	protease, serine, 39 [Source:RGD Symbol;Acc:1309276]	4.89	2.28996	0.0331396	0.181322	yes	up	0	0.04	0	0	0	0	0.13	0.09	0.08	0	0.05	0	0.00666667	0.0583333
ENSRNOG00000023861	Snap91	synaptosome associated protein 91 [Source:RGD Symbol;Acc:69276]	3.093	1.62922	0.00232419	0.0343304	yes	up	0.06	0.06	0.02	0.01	0.04	0.04	0.1	0.09	0.18	0.13	0.14	0.08	0.0383333	0.12
ENSRNOG00000024000	Cd22	CD22 molecule [Source:RGD Symbol;Acc:1311610]	2.461	1.29929	0.0108572	0.0922635	yes	up	0.06	0.15	0.07	0.11	0.35	0.08	0.49	0.22	0.28	0.2	0.67	0.23	0.136667	0.348333
ENSRNOG00000024115	C6	complement C6 [Source:RGD Symbol;Acc:2238]	2.604	1.38099	0.00185865	0.0296537	yes	up	1.49	0.37	1.03	0.47	0.98	0.54	1.46	2.17	1.42	2.38	4.08	1.27	0.813333	2.13
ENSRNOG00000024178	Cenpt	centromere protein T [Source:RGD Symbol;Acc:1309383]	4.183	2.06469	0.00292972	0.040478	yes	up	0.03	0.12	0.03	0.03	0.03	0.03	0.22	0.23	0.19	0.03	0.18	0.4	0.045	0.208333
ENSRNOG00000024181	Tpsab1	tryptase alpha/beta 1 [Source:RGD Symbol;Acc:3066]	0.076	-3.71214	0.0147516	0.11019	yes	down	0.29	0	0.06	0.05	0.11	0	0	0	0	0	0	0	0.085	0
ENSRNOG00000024197	AABR07049149.1	-	6.079	2.60388	0.0414945	0.206103	yes	up	0	0	0	0	0.65	0	2.92	0.96	0	0	0	1.32	0.108333	0.866667
ENSRNOG00000024237	Scel	sciellin [Source:RGD Symbol;Acc:1305102]	2.335	1.22337	0.000115788	0.00480913	yes	up	0.87	0.6	0.81	0.56	0.81	0.33	1.66	1.36	1.6	2.16	1.72	1.01	0.663333	1.585
ENSRNOG00000024243	Cadm4	cell adhesion molecule 4 [Source:RGD Symbol;Acc:1304722]	2.062	1.04409	6.4373e-05	0.00322819	yes	up	3.1	3.43	4.13	3.86	3.68	2.74	10.54	8.93	5.82	3.75	8.35	8.41	3.49	7.63333
ENSRNOG00000024277	AABR07035470.1	caspase recruitment domain family, member 11 [Source:NCBI gene;Acc:100363332]	2.173	1.12	5.05766e-05	0.00276132	yes	up	2.66	1.27	2.4	1.77	3.94	2.83	5.25	5.08	5.07	5.15	7.17	6.95	2.47833	5.77833
ENSRNOG00000024310	Kcnf1	potassium voltage-gated channel modifier subfamily F member 1 [Source:RGD Symbol;Acc:631414]	5.743	2.52189	7.55121e-05	0.00356663	yes	up	0.05	0.1	0.07	0	0.11	0.1	0.25	0.44	0.34	0.46	0.63	0.48	0.0716667	0.433333
ENSRNOG00000024331	Upk1a	uroplakin 1A [Source:RGD Symbol;Acc:1309849]	0.257	-1.95819	0.0362803	0.19144	yes	down	16.63	0.41	12.53	3.55	11.56	1.49	8.99	1.63	0.71	0.18	0.6	1.24	7.695	2.225
ENSRNOG00000024365	Ect2	epithelial cell transforming 2 [Source:RGD Symbol;Acc:1308524]	2.171	1.11854	0.000270061	0.00845136	yes	up	0.54	0.53	0.39	0.45	0.25	0.55	1.2	1.22	0.52	0.6	1.4	1.44	0.451667	1.06333
ENSRNOG00000024438	Bsx	brain specific homeobox [Source:RGD Symbol;Acc:1565120]	0.423	-1.2404	0.00365504	0.0462517	yes	down	1.24	0.45	1.22	1.89	3.22	2.97	0.9	0.72	0.8	0.95	0.61	0.79	1.83167	0.795
ENSRNOG00000024640	Oacyl	O-acyltransferase like [Source:RGD Symbol;Acc:1304731]	0.358	-1.48034	3.57726e-05	0.00213689	yes	down	0.9	1.02	0.96	1.19	2.12	2.05	0.6	0.52	0.56	0.37	0.48	0.54	1.37333	0.511667
ENSRNOG00000024650	Ckap2	cytoskeleton associated protein 2 [Source:RGD Symbol;Acc:1311631]	2.773	1.47125	0.000344613	0.00997021	yes	up	0.31	0.17	0.19	0.31	0.21	0.38	0.83	1.04	0.41	0.37	0.94	1.04	0.261667	0.771667
ENSRNOG00000024705	Rarres2	retinoic acid receptor responder 2 [Source:RGD Symbol;Acc:1309874]	2.08	1.05645	4.0122e-05	0.00229543	yes	up	69.8	81.55	75.38	83.55	128.76	90.75	311.24	201.04	131.66	131.04	181.4	245.17	88.2983	200.258
ENSRNOG00000024848	Fga	fibrinogen alpha chain [Source:RGD Symbol;Acc:2603]	2.011	1.00806	1.82289e-05	0.00138145	yes	up	8.35	6.99	7.58	10.13	6.73	7.4	15.15	14.77	11.52	12.01	23.06	22.62	7.86333	16.5217
ENSRNOG00000024899	Cxcl13	C-X-C motif chemokine ligand 13 [Source:RGD Symbol;Acc:1564256]	2.043	1.0306	2.12102e-05	0.00152759	yes	up	3.34	2.59	2.64	4.81	2.91	2.75	6.93	7.6	6.46	7.55	6.3	5.95	3.17333	6.79833
ENSRNOG00000024903	Slc7a13	solute carrier family 7 member 13 [Source:RGD Symbol;Acc:1311633]	0.438	-1.19007	1.46977e-05	0.00117524	yes	down	738.37	363.86	794.73	1042.4	743.34	797.08	485.59	334.38	336.79	284.79	241.96	372.92	746.63	342.738
ENSRNOG00000024957	Dnali1	dynein, axonemal, light intermediate chain 1 [Source:RGD Symbol;Acc:1309260]	0.236	-2.08381	0.015165	0.112	yes	down	0	0.05	0.22	0.14	0.17	0.06	0.06	0.03	0.03	0	0	0.03	0.106667	0.025
ENSRNOG00000025031	RGD1560559	similar to RIKEN cDNA 2310042E22 [Source:RGD Symbol;Acc:1560559]	0.086	-3.54731	0.0250718	0.152366	yes	down	0.27	0	0.09	0.33	0	0	0	0	0	0	0	0	0.115	0
ENSRNOG00000025069	Ly9	lymphocyte antigen 9 [Source:RGD Symbol;Acc:1308341]	2.964	1.56754	0.00921749	0.0833886	yes	up	0.03	0.06	0.03	0.06	0.06	0.14	0.16	0.33	0.16	0.06	0.39	0.12	0.0633333	0.203333
ENSRNOG00000025074	Fgg	fibrinogen gamma chain [Source:RGD Symbol;Acc:2613]	6.714	2.74712	6.58292e-05	0.00326095	yes	up	0.09	0.19	0.08	0.12	0.13	0.18	1.23	0.71	0.6	0.17	2.01	1.16	0.131667	0.98
ENSRNOG00000025075	Relt	RELT, TNF receptor [Source:RGD Symbol;Acc:1305381]	2.719	1.44308	6.29236e-05	0.00317116	yes	up	0.45	0.42	0.24	0.41	0.26	0.26	1.44	1.52	0.81	0.53	0.84	1.18	0.34	1.05333
ENSRNOG00000025164	Bhlha15	basic helix-loop-helix family, member a15 [Source:RGD Symbol;Acc:3091]	2.079	1.05577	0.0175078	0.122573	yes	up	0.1	0.06	0.07	0.2	0.18	0.04	0.37	0.23	0.24	0.16	0.15	0.28	0.108333	0.238333
ENSRNOG00000025184	Prss35	serine protease 35 [Source:RGD Symbol;Acc:1311282]	0.223	-2.1671	1.1313e-05	0.000961371	yes	down	0.81	0.24	0.63	0.87	1.21	0.78	0.27	0.12	0.17	0.18	0.11	0.18	0.756667	0.171667
ENSRNOG00000025247	Ccdc87	coiled-coil domain containing 87 [Source:RGD Symbol;Acc:1596153]	5.983	2.58095	0.0149641	0.111285	yes	up	0	0	0	0	0	0.02	0.02	0.05	0.02	0.07	0	0.02	0.00333333	0.03
ENSRNOG00000025287	RGD1565611	RGD1565611 [Source:RGD Symbol;Acc:1565611]	4.309	2.10739	0.0425522	0.208954	yes	up	0.09	0	0	0	0	0	0.18	0.17	0.19	0	0	0.09	0.015	0.105
ENSRNOG00000025302	Cdca2	cell division cycle associated 2 [Source:RGD Symbol;Acc:1311003]	2.16	1.11104	0.00539805	0.0600079	yes	up	0.19	0.13	0.09	0.12	0.1	0.07	0.31	0.33	0.11	0.17	0.34	0.36	0.116667	0.27
ENSRNOG00000025332	Cd109	CD109 molecule [Source:RGD Symbol;Acc:1311287]	2.556	1.35374	0.000813346	0.0177624	yes	up	0.05	0.05	0.08	0.04	0.09	0.07	0.23	0.22	0.18	0.07	0.2	0.15	0.0633333	0.175
ENSRNOG00000025473	Tppp2	tubulin polymerization-promoting protein family member 2 [Source:RGD Symbol;Acc:1566185]	10.326	3.36817	0.021441	0.138816	yes	up	0	0	0	0	0	0	0	0.13	0.57	0	0.16	0.14	0	0.166667
ENSRNOG00000025494	Nsun7	NOP2/Sun RNA methyltransferase family member 7 [Source:RGD Symbol;Acc:1310137]	4.75	2.24779	0.0137243	0.106187	yes	up	0	0	0	0.04	0.02	0	0.05	0.04	0.07	0.05	0.08	0.02	0.01	0.0516667
ENSRNOG00000025501	Snx31	sorting nexin 31 [Source:RGD Symbol;Acc:1309483]	0.31	-1.68955	0.0353494	0.188834	yes	down	3.04	0.27	2.58	0.76	2.11	0.11	1.6	0.5	0.21	0.15	0.06	0.1	1.47833	0.436667
ENSRNOG00000025522	Atf7ip2	activating transcription factor 7 interacting protein 2 [Source:RGD Symbol;Acc:1583744]	0.277	-1.85207	0.00495973	0.0570074	yes	down	1.56	0.19	2.11	4.23	1.01	1	0.45	0.59	0.55	0.58	0.1	0.2	1.68333	0.411667
ENSRNOG00000025571	Il19	interleukin 19 [Source:RGD Symbol;Acc:1583546]	25.041	4.64623	9.12413e-06	0.000838512	yes	up	0.12	0.21	0	0	0	0.06	3.37	1.85	0.79	0.53	3.79	1.88	0.065	2.035
ENSRNOG00000025594	Scrt1	scratch family transcriptional repressor 1 [Source:RGD Symbol;Acc:1306236]	7.553	2.917	0.0398814	0.201892	yes	up	0	0	0	0	0	0	0.04	0.1	0	0	0.04	0	0	0.03
ENSRNOG00000025608	Lrat	lecithin retinol acyltransferase [Source:RGD Symbol;Acc:68362]	2.947	1.55909	0.024423	0.149587	yes	up	0.49	0.14	0.5	0.58	1.26	0.03	3.71	1.19	0.39	0.43	2.23	1.78	0.5	1.62167
ENSRNOG00000025757	Myh6	myosin heavy chain 6 [Source:RGD Symbol;Acc:62029]	0.181	-2.46952	0.00225318	0.0337478	yes	down	0.06	0.02	0.03	0.04	0.04	0.01	0.01	0.01	0	0	0	0.01	0.0333333	0.005
ENSRNOG00000025811	Cfp	complement factor properdin [Source:RGD Symbol;Acc:1594557]	2.309	1.20743	2.02879e-05	0.00148219	yes	up	1.5	1.79	2.19	1.13	1.91	1.3	4.31	4.43	3.44	2.88	5.44	3.41	1.63667	3.985
ENSRNOG00000026051	AABR07044362.1	-	0.242	-2.04437	0.00628092	0.0662334	yes	down	0.32	0.17	0.12	0.06	0.12	0.34	0.06	0.06	0	0.06	0	0.06	0.188333	0.04
ENSRNOG00000026065	Slit1	slit guidance ligand 1 [Source:RGD Symbol;Acc:69307]	2.025	1.01772	0.0156291	0.113936	yes	up	0.12	0.06	0.06	0.16	0.22	0.2	0.5	0.3	0.16	0.15	0.3	0.32	0.136667	0.288333
ENSRNOG00000026328	Gpr137c	G protein-coupled receptor 137C [Source:RGD Symbol;Acc:1563070]	4.511	2.17341	0.0350417	0.187783	yes	up	0.05	0	0	0.1	0	0	0.05	0.05	0.22	0.32	0.24	0	0.025	0.146667
ENSRNOG00000026447	Disp3	dispatched RND transporter family member 3 [Source:RGD Symbol;Acc:1305820]	18.533	4.21199	0.00762313	0.0742926	yes	up	0	0	0	0	0	0	0	0.04	0.04	0.04	0.06	0	0	0.03
ENSRNOG00000026466	Lrrtm3	leucine rich repeat transmembrane neuronal 3 [Source:RGD Symbol;Acc:1304866]	0.32	-1.64343	0.000130934	0.00525548	yes	down	0.29	0.31	0.24	0.19	0.25	0.52	0.1	0.08	0.15	0.06	0.1	0.08	0.3	0.095
ENSRNOG00000026518	Tmem156	transmembrane protein 156 [Source:RGD Symbol;Acc:1562424]	2.772	1.47104	0.0224558	0.142302	yes	up	0.13	0	0.07	0.04	0.11	0.05	0.23	0.25	0.04	0.26	0.15	0.22	0.0666667	0.191667
ENSRNOG00000026605	Ifi27l2b	interferon, alpha-inducible protein 27 like 2B [Source:RGD Symbol;Acc:1559721]	2.165	1.11463	0.00714724	0.071192	yes	up	38.63	18.27	23.16	18.64	67.41	22.04	151.45	50.19	34.53	44.51	72.84	78.44	31.3583	71.9933
ENSRNOG00000026607	Tnfsf18	TNF superfamily member 18 [Source:RGD Symbol;Acc:1305066]	3.452	1.78749	0.00144278	0.0254365	yes	up	0.15	0.11	0.06	0.14	0.21	0.06	0.87	0.42	0.09	0.55	0.4	0.38	0.121667	0.451667
ENSRNOG00000026644	Glipr1	GLI pathogenesis-related 1 [Source:RGD Symbol;Acc:1305978]	2.556	1.35375	1.38997e-06	0.000249826	yes	up	2.39	1.69	2.16	2.38	2.91	3.22	7.21	9.09	5.11	6.1	6.54	7.11	2.45833	6.86
ENSRNOG00000026702	Jaml	junction adhesion molecule like [Source:RGD Symbol;Acc:1562572]	2.757	1.46289	0.000986859	0.0199434	yes	up	0.18	0.14	0.11	0.25	0.25	0.12	0.69	0.46	0.27	0.24	0.94	0.5	0.175	0.516667
ENSRNOG00000026725	AABR07035456.1	-	7.595	2.92497	0.0363741	0.191487	yes	up	0	0	0	0	0	0	0.14	0.07	0	0	0.16	0	0	0.0616667
ENSRNOG00000026870	Clic6	chloride intracellular channel 6 [Source:RGD Symbol;Acc:727938]	4.489	2.16647	0.000403908	0.011026	yes	up	0	0.04	0.08	0.05	0.14	0.03	0.29	0.18	0.16	0.14	0.34	0.27	0.0566667	0.23
ENSRNOG00000026912	Scgb3a2	secretoglobin, family 3A, member 2 [Source:RGD Symbol;Acc:1564790]	4.29	2.10096	0.0451814	0.216219	yes	up	0	0	0.17	0	0	0	0.34	0.16	0	0.17	0	0.51	0.0283333	0.196667
ENSRNOG00000027035	Sgo2	shugoshin 2 [Source:RGD Symbol;Acc:1308450]	3.734	1.90061	0.0269473	0.159796	yes	up	0.05	0	0.01	0.07	0	0	0.12	0.14	0.05	0.1	0.15	0.08	0.0216667	0.106667
ENSRNOG00000027096	Ctsw	cathepsin W [Source:RGD Symbol;Acc:1309354]	2.25	1.16966	0.0117204	0.0964903	yes	up	0.09	0.98	0.36	0.56	1.32	0.93	1.6	1.54	1.62	1.65	2.32	1.38	0.706667	1.685
ENSRNOG00000027103	Gpr151	G protein-coupled receptor 151 [Source:RGD Symbol;Acc:727873]	0.11	-3.18447	0.0155535	0.113589	yes	down	0.05	0	0	0.09	0.1	0.05	0	0	0	0	0	0	0.0483333	0
ENSRNOG00000027213	Asphd1	aspartate beta-hydroxylase domain containing 1 [Source:RGD Symbol;Acc:1306636]	0.307	-1.70365	0.0399109	0.201991	yes	down	0.04	0.07	0.07	0.04	0.07	0.12	0	0.04	0	0	0	0.07	0.0683333	0.0183333
ENSRNOG00000027380	Upk1b	uroplakin 1B [Source:RGD Symbol;Acc:1307806]	0.25	-1.99981	0.0483205	0.224318	yes	down	8.11	0.21	6.03	1.37	6.11	0.11	4.27	0.26	0.52	0.17	0.27	0.22	3.65667	0.951667
ENSRNOG00000027582	Dpysl4	dihydropyrimidinase-like 4 [Source:RGD Symbol;Acc:2409]	2.997	1.58349	0.0308121	0.174025	yes	up	0.02	0.06	0	0	0.05	0.02	0.16	0.04	0.12	0.04	0.13	0.04	0.025	0.0883333
ENSRNOG00000027731	Ubxn10	UBX domain protein 10 [Source:RGD Symbol;Acc:1308335]	7.595	2.92497	0.0363741	0.191487	yes	up	0	0	0	0	0	0	0.08	0.04	0	0	0.09	0	0	0.035
ENSRNOG00000027736	Cnn1	calponin 1 [Source:RGD Symbol;Acc:621883]	0.387	-1.37095	0.00672657	0.0693134	yes	down	9.5	1.72	3.95	2.42	6.81	1.28	1.54	1.81	2.58	1.28	2.08	0.86	4.28	1.69167
ENSRNOG00000027811	Lilrb4	leukocyte immunoglobulin like receptor B4 [Source:RGD Symbol;Acc:1359090]	2.706	1.43597	1.83108e-05	0.0013825	yes	up	0.99	0.56	0.76	0.53	0.68	0.4	1.66	2.21	1.06	1.69	1.8	2.31	0.653333	1.78833
ENSRNOG00000027894	Iqgap3	IQ motif containing GTPase activating protein 3 [Source:RGD Symbol;Acc:1305951]	3.684	1.88138	0.000131462	0.00525589	yes	up	0.1	0.04	0.11	0.06	0.14	0.04	0.4	0.24	0.28	0.11	0.46	0.4	0.0816667	0.315
ENSRNOG00000027979	LOC500354	similar to C030030A07Rik protein [Source:RGD Symbol;Acc:1563896]	6.186	2.62892	0.041029	0.204692	yes	up	0	0	0	0	0	0	0.05	0.04	0	0	0	0.09	0	0.03
ENSRNOG00000028016	AABR07021402.1	neutrophil cytosolic factor 2 [Source:NCBI gene;Acc:364018]	2.983	1.57691	0.00119499	0.0224516	yes	up	0.55	0.27	0.39	0.07	0.49	0.72	0.76	1.16	1.15	0.88	1.76	0.91	0.415	1.10333
ENSRNOG00000028036	Adamts7	ADAM metallopeptidase with thrombospondin type 1 motif, 7 [Source:RGD Symbol;Acc:1306713]	2.051	1.03653	0.000150753	0.00572298	yes	up	0.56	0.66	0.68	0.79	0.79	0.41	2.19	1.5	1.48	1.1	1.26	0.9	0.648333	1.405
ENSRNOG00000028083	Tmem35b	transmembrane protein 35B [Source:RGD Symbol;Acc:2319741]	0.319	-1.64689	3.51376e-08	2.16256e-05	yes	down	10.23	6.94	10.88	11.12	9.35	7.46	4.18	3.58	2.44	2.41	2.55	3.53	9.33	3.115
ENSRNOG00000028137	Mki67	marker of proliferation Ki-67 [Source:RGD Symbol;Acc:1305476]	2.259	1.17584	0.000187563	0.00661355	yes	up	0.65	0.51	0.35	0.48	0.29	0.85	1.23	1.28	0.69	0.97	1.29	1.94	0.521667	1.23333
ENSRNOG00000028250	Lax1	lymphocyte transmembrane adaptor 1 [Source:RGD Symbol;Acc:1563522]	5.069	2.34179	0.00116604	0.0221744	yes	up	0.03	0.02	0.08	0.05	0.08	0.12	0.39	0.08	0.25	0.33	0.94	0.16	0.0633333	0.358333
ENSRNOG00000028259	Mcemp1	mast cell-expressed membrane protein 1 [Source:RGD Symbol;Acc:1565374]	8.325	3.05746	0.00470543	0.0552093	yes	up	0	0	0	0.06	0	0	0.07	0.11	0.06	0	0.19	0.24	0.01	0.111667
ENSRNOG00000028362	Unc80	unc-80 homolog, NALCN channel complex subunit [Source:RGD Symbol;Acc:1309976]	0.278	-1.84726	0.00844183	0.0792299	yes	down	0.02	0.04	0.02	0.07	0.1	0.12	0	0.01	0.01	0.02	0	0.01	0.0616667	0.00833333
ENSRNOG00000028430	LOC257650	hippyragranin [Source:RGD Symbol;Acc:727791]	2.1	1.07028	0.00577014	0.0626023	yes	up	0.2	0.56	0.35	0.37	0.6	0.62	1.04	1	1.4	1.27	0.65	0.58	0.45	0.99
ENSRNOG00000028444	AABR07006258.1	-	0.034	-4.88356	0.00151922	0.0261265	yes	down	0	1.16	0.29	1.15	0.79	1.18	0	0	0	0	0	0	0.761667	0
ENSRNOG00000028473	LOC691551	similar to F28B3.5a [Source:RGD Symbol;Acc:1582763]	0.282	-1.82819	0.00190788	0.030249	yes	down	1.59	1.26	1.59	3.77	2.88	2.83	2.16	1.57	0.67	0.25	0.04	0.64	2.32	0.888333
ENSRNOG00000028541	Btnl2	butyrophilin-like 2 [Source:RGD Symbol;Acc:620731]	4.382	2.13165	0.0434573	0.211254	yes	up	0	0	0.04	0	0	0	0.08	0.04	0	0.07	0.1	0	0.00666667	0.0483333
ENSRNOG00000028582	LOC688389	similar to solute carrier family 7 (cationic amino acid transporter, y+ system), member 12 [Source:RGD Symbol;Acc:1589989]	0.453	-1.14374	6.39133e-08	2.82191e-05	yes	down	393.74	348.96	378.78	417.82	391.15	449.18	238.88	172.01	201.38	198.17	132.21	191.89	396.605	189.09
ENSRNOG00000028611	AABR07037203.1	-	8.187	3.03332	0.00930406	0.0838729	yes	up	0	0	0	0	0	0	0.04	0.03	0.04	0.07	0.04	0	0	0.0366667
ENSRNOG00000028636	Xkr5	XK related 5 [Source:RGD Symbol;Acc:1359335]	5.169	2.36985	0.0009573	0.0196392	yes	up	0.03	0	0.06	0.05	0.14	0.03	0.57	0.4	0.2	0.08	0.29	0.22	0.0516667	0.293333
ENSRNOG00000028750	Tubal3	tubulin, alpha-like 3 [Source:RGD Symbol;Acc:1305289]	0.199	-2.33176	0.049449	0.227322	yes	down	0	0.05	0.05	0	0.05	0	0	0	0	0	0	0	0.025	0
ENSRNOG00000028805	Cfap77	cilia and flagella associated protein 77 [Source:RGD Symbol;Acc:1564114]	2.938	1.55488	0.0116464	0.0960756	yes	up	0.13	0.13	0.22	0	0.29	0.08	0.88	0.46	0.39	0.25	0.16	0.54	0.141667	0.446667
ENSRNOG00000028852	LOC100359930	Cyp2s1 protein-like [Source:RGD Symbol;Acc:2323115]	9.06	3.17944	0.0354845	0.189207	yes	up	0	0	0	0	0	0	0	0	0.3	0.43	0.17	0	0	0.15
ENSRNOG00000028896	A2m	alpha-2-macroglobulin [Source:RGD Symbol;Acc:2004]	11.436	3.51549	0.000639621	0.0151055	yes	up	0.19	0	0.11	0	1.09	0.14	7.25	3.41	1.06	0.47	2.51	3.76	0.255	3.07667
ENSRNOG00000028899	LOC100910807	transcriptional regulator Kaiso-like [Source:RGD Symbol;Acc:6496755]	20.639	4.36732	0.0140975	0.107801	yes	up	0	0.05	0	0	0	0	0	0	1.09	0	0.37	0	0.00833333	0.243333
ENSRNOG00000028983	Prp15	proline-rich protein 15 [Source:RGD Symbol;Acc:3413]	3.304	1.72418	0.0129083	0.102209	yes	up	0	0.42	1.07	1.05	0.7	0.9	1.81	1.5	5.42	6.44	2.37	0.88	0.69	3.07
ENSRNOG00000028985	LOC361914	similar to solute carrier family 7 (cationic amino acid transporter, y+ system), member 12 [Source:RGD Symbol;Acc:1565475]	0.305	-1.71241	0.000443891	0.0118158	yes	down	7.61	1.85	7.16	7.69	5.43	6.21	3.59	1.31	3.25	0.8	0.84	1.66	5.99167	1.90833
ENSRNOG00000028992	Acan	aggrecan [Source:RGD Symbol;Acc:68358]	0.091	-3.4518	0.00136175	0.0244969	yes	down	0.65	0.03	0.32	0.03	0.06	0.04	0.03	0.01	0.04	0	0.02	0.02	0.188333	0.02
ENSRNOG00000029055	Ttk	Ttk protein kinase [Source:RGD Symbol;Acc:1305558]	2.46	1.29876	0.022366	0.142221	yes	up	0.1	0.08	0.07	0.1	0	0.08	0.09	0.15	0.15	0.17	0.36	0.26	0.0716667	0.196667
ENSRNOG00000029096	Gykl1	glycerol kinase-like 1 [Source:RGD Symbol;Acc:1305596]	4.887	2.28899	0.038965	0.199139	yes	up	0.04	0	0	0	0	0	0.04	0.15	0	0	0.09	0.04	0.00666667	0.0533333
ENSRNOG00000029237	Klk1c2	kallikrein 1-related peptidase C2 [Source:RGD Symbol;Acc:3888]	0.076	-3.72103	8.65179e-13	1.75718e-08	yes	down	55.47	63.91	61.43	44.7	64.06	72.95	4.47	4.17	4.55	6.14	3.59	5.69	60.42	4.76833
ENSRNOG00000029397	Gk2	glycerol kinase 2 [Source:RGD Symbol;Acc:1303263]	3.848	1.94405	0.0425731	0.208956	yes	up	0.03	0.06	0	0	0	0	0	0.09	0.03	0.06	0.11	0.16	0.015	0.075
ENSRNOG00000029401	Actg2	actin gamma 2, smooth muscle [Source:RGD Symbol;Acc:2027]	0.15	-2.73407	0.0029902	0.0408963	yes	down	23.94	0.71	7.22	2.81	7.98	0.56	0.38	1.41	2.24	0.82	1.22	0.46	7.20333	1.08833
ENSRNOG00000029427	Grhl3	grainyhead-like transcription factor 3 [Source:RGD Symbol;Acc:1308320]	0.268	-1.90051	0.00707547	0.0708593	yes	down	2.06	0.13	1.2	0.36	0.94	0.13	0.4	0.27	0.1	0.14	0.17	0.26	0.803333	0.223333
ENSRNOG00000029556	LOC304725	similar to contactin associated protein-like 5 isoform 1 [Source:RGD Symbol;Acc:1592077]	6.168	2.62471	0.0425304	0.208898	yes	up	0	0.45	0	0	0.96	0	0	1.6	16.18	0	0	8.33	0.235	4.35167
ENSRNOG00000029662	Wdfy4	WDFY family member 4 [Source:RGD Symbol;Acc:1564142]	2.169	1.11728	5.39673e-06	0.000602239	yes	up	0.33	0.3	0.26	0.34	0.4	0.37	0.76	0.72	0.59	0.57	1.1	0.83	0.333333	0.761667
ENSRNOG00000029668	Wfdc21	WAP four-disulfide core domain 21 [Source:RGD Symbol;Acc:1303147]	7.548	2.9161	0.0108565	0.0922959	yes	up	0	0.4	0	0	0.45	0	2.21	0	3.26	1.32	2.54	0	0.141667	1.555
ENSRNOG00000029749	Pabpc4l	poly(A) binding protein, cytoplasmic 4-like [Source:RGD Symbol;Acc:1559517]	9.057	3.17899	0.0224981	0.142481	yes	up	0	0	0	0	0	0	0	0	0.05	0.04	0.15	0.04	0	0.0466667
ENSRNOG00000029756	P2ry13	purinergic receptor P2Y13 [Source:RGD Symbol;Acc:1302941]	2.83	1.50094	0.00371876	0.0467955	yes	up	0.28	0.24	0.22	0.05	0.22	0.47	0.61	0.77	0.33	0.91	1.24	0.59	0.246667	0.741667
ENSRNOG00000029862	Spc24	SPC24 component of NDC80 kinetochore complex [Source:RGD Symbol;Acc:1307631]	2.104	1.07332	0.00404611	0.0497436	yes	up	1.02	1.29	0.62	0.93	1.26	1.65	4.34	1.86	3.31	1.68	1.53	2.48	1.12833	2.53333
ENSRNOG00000029911	Cilp	cartilage intermediate layer protein [Source:RGD Symbol;Acc:1305124]	0.362	-1.46504	8.00717e-06	0.000770738	yes	down	2.92	3.1	2.99	2.67	2.81	2.39	0.79	0.82	1.44	1.22	1.48	0.57	2.81333	1.05333
ENSRNOG00000029945	Cuzd1	CUB and zona pellucida-like domains 1 [Source:RGD Symbol;Acc:619771]	0.024	-5.36071	0.00232492	0.0343162	yes	down	6.23	0	0.53	0.06	1.89	0	0.17	0	0	0	0.04	0	1.45167	0.035
ENSRNOG00000029964	Tmprss11g	transmembrane protease, serine 11G [Source:RGD Symbol;Acc:1306446]	0.157	-2.67267	0.0404989	0.203547	yes	down	0.02	0	0.02	0	0.04	0	0	0	0	0	0	0	0.0133333	0
ENSRNOG00000030021	Ccl6	chemokine (C-C motif) ligand 6 [Source:RGD Symbol;Acc:1303200]	3.298	1.72166	6.27811e-08	2.83352e-05	yes	up	4.57	3.88	4.36	3.66	6.61	4.58	15.89	19.13	9.22	14.45	18.18	18.82	4.61	15.9483
ENSRNOG00000030101	Traip	TRAF-interacting protein [Source:RGD Symbol;Acc:1309761]	3.704	1.88921	0.0150583	0.1117	yes	up	0.09	0.05	0	0	0.03	0	0.14	0.13	0.06	0.05	0.16	0.16	0.0283333	0.116667
ENSRNOG00000030145	RGD1561667	similar to putative protein kinase [Source:RGD Symbol;Acc:1561667]	0.156	-2.67966	0.0417347	0.20684	yes	down	0	0	0	0.03	0.07	0.04	0	0	0	0	0	0	0.0233333	0
ENSRNOG00000030177	AABR07060979.1	-	5.569	2.47731	0.0287199	0.16642	yes	up	0	0	0	0	0.52	0	0	0.99	1.09	0	2.35	0.52	0.0866667	0.825
ENSRNOG00000030187	Mmp12	matrix metallopeptidase 12 [Source:RGD Symbol;Acc:620195]	3.217	1.68566	2.65786e-06	0.000380149	yes	up	0.43	0.54	0.7	0.33	0.78	0.57	1.68	2.33	1.59	1.42	1.92	2.43	0.558333	1.895
ENSRNOG00000030285	Epha3	Eph receptor A3 [Source:RGD Symbol;Acc:68389]	0.491	-1.02699	0.00885351	0.0815486	yes	down	2.13	1.18	2.55	2.64	1.69	1.95	0.86	0.71	0.24	0.91	0.6	0.58	2.02333	0.65
ENSRNOG00000030316	Otogl	otogelin-like [Source:RGD Symbol;Acc:1589018]	4.535	2.18097	0.00399682	0.0493467	yes	up	0.02	0	0	0.01	0.02	0.01	0.04	0.04	0.04	0.04	0.1	0.02	0.01	0.0466667
ENSRNOG00000030330	AABR07040095.1	-	11.751	3.55467	0.0101407	0.0888133	yes	up	0	0	0	0	0	0	0.01	0.01	0.01	0.01	0.04	0	0	0.0133333
ENSRNOG00000030332	Ighg1	immunoglobulin heavy constant gamma 1 [Source:RGD Symbol;Acc:1359539]	7.799	2.96334	0.000410315	0.011141	yes	up	0.15	0.07	0.14	0.26	0.15	0	0.09	1.33	1.14	1	2.4	0.7	0.128333	1.11
ENSRNOG00000030387	Kng1	kininogen 1 [Source:RGD Symbol;Acc:1359376]	3.669	1.87529	6.12514e-08	2.89306e-05	yes	up	4.35	4.99	4.96	3.94	5.79	6	22.62	21.5	15.35	12	34.58	19.74	5.005	20.965
ENSRNOG00000030515	Nfasc	neurofascin [Source:RGD Symbol;Acc:620911]	0.268	-1.90066	0.00184728	0.0295652	yes	down	0.12	0.05	0.08	0.04	0.03	0.07	0.01	0.01	0.01	0.05	0.02	0.01	0.065	0.0183333
ENSRNOG00000030729	C4b	complement C4B (Chido blood group) [Source:RGD Symbol;Acc:1591983]	7.711	2.94695	4.23941e-08	2.46007e-05	yes	up	2.91	0.71	1.52	1.07	1.88	1.27	13.96	12.7	12.56	6.67	19.06	10.26	1.56	12.535
ENSRNOG00000030925	AABR07027925.2	-	0.039	-4.66265	0.0159411	0.115382	yes	down	0.71	0	0.22	0	1.27	0	0	0	0	0	0	0	0.366667	0
ENSRNOG00000031163	Nfkbiz	NFKB inhibitor zeta [Source:RGD Symbol;Acc:1310834]	2.208	1.143	3.11774e-05	0.00199124	yes	up	2.25	1.84	2.37	2.08	1.74	1.13	6.9	4.23	2.65	4.19	4.49	3.98	1.90167	4.40667
ENSRNOG00000031222	RGD1561327	similar to melanoma antigen family A, 10 [Source:RGD Symbol;Acc:1561327]	7.558	2.91801	0.0200939	0.133281	yes	up	0	0	0	0	0	0	0	0.04	0.04	0.04	0	0.08	0	0.0333333
ENSRNOG00000031249	Slco1a2	solute carrier organic anion transporter family, member 1A2 [Source:RGD Symbol;Acc:70985]	4.215	2.07546	0.0223775	0.142249	yes	up	0.02	0	0	0.02	0	0	0.06	0.04	0.04	0.04	0.04	0	0.00666667	0.0366667
ENSRNOG00000031475	Col16a1	collagen type XVI alpha 1 chain [Source:RGD Symbol;Acc:1310982]	2.185	1.1278	0.00085934	0.0182756	yes	up	1.75	1.2	1.88	1.87	3.49	1.03	7.21	4.76	2.68	2.34	4.1	4.7	1.87	4.29833
ENSRNOG00000031494	Armh1	armadillo-like helical domain containing 1 [Source:RGD Symbol;Acc:1563714]	0.227	-2.13836	0.00199596	0.0310397	yes	down	0.32	0.06	0.24	0.75	0.1	0.22	0.1	0.06	0.04	0.07	0.04	0.07	0.281667	0.0633333
ENSRNOG00000031515	Klra2	killer cell lectin-like receptor, subfamily A, member 2 [Source:RGD Symbol;Acc:1359667]	2.211	1.14493	0.00101058	0.0202415	yes	up	1.61	0.49	0.66	0.51	0.5	0.52	1.55	1.42	0.63	1.14	2.18	1.5	0.715	1.40333
ENSRNOG00000031536	Syndig1	synapse differentiation inducing 1 [Source:RGD Symbol;Acc:1310753]	4.38	2.13093	0.00014193	0.00554344	yes	up	0.12	0.08	0.06	0.08	0.23	0.09	0.8	0.43	0.4	0.31	0.87	0.25	0.11	0.51
ENSRNOG00000031569	Zfp648	zinc finger protein 648 [Source:RGD Symbol;Acc:2323778]	0.247	-2.01861	0.0125267	0.100401	yes	down	0.49	0.11	0.08	0.3	0.08	0.13	0.08	0.04	0.12	0.04	0	0	0.198333	0.0466667
ENSRNOG00000031579	LOC100363469	ribosomal protein S24-like [Source:RGD Symbol;Acc:2322976]	0.043	-4.53331	0.027223	0.160867	yes	down	0	0	2.89	1.47	0	0	0	0	0	0	0	0	0.726667	0
ENSRNOG00000031590	AABR07048308.2	-	5.728	2.51791	0.0481482	0.223978	yes	up	0	0	0	0	0	0	0.16	0	0.2	0	0.22	0	0	0.0966667
ENSRNOG00000031598	Atp8b4	ATPase phospholipid transporting 8B4 (putative) [Source:RGD Symbol;Acc:1306712]	2.1	1.07053	0.00299108	0.0408807	yes	up	0.51	0.74	0.36	0.5	0.36	0.48	1.37	1	0.81	0.45	1.31	1.4	0.491667	1.05667
ENSRNOG00000031607	RT1-CE3	RT1 class I, locus CE3 [Source:RGD Symbol;Acc:1598231]	2.74	1.45424	0.0350361	0.187802	yes	up	0	0.21	0.23	0	0.5	0.11	0.64	0.4	0.36	0.48	0.28	0.59	0.175	0.458333
ENSRNOG00000031707	Tuba3a	tubulin, alpha 3A [Source:RGD Symbol;Acc:1565719]	2.55	1.35076	0.0396256	0.201048	yes	up	0.17	0.17	0	0.04	0.04	0.04	0.29	0.38	0.11	0.14	0.14	0.24	0.0766667	0.216667
ENSRNOG00000031848	AABR07065651.1	-	9.467	3.24294	0.0295308	0.169427	yes	up	0	0	0	0	0	0	1.61	0	0.97	0	1.06	0	0	0.606667
ENSRNOG00000031852	Lsamp	limbic system-associated membrane protein [Source:RGD Symbol;Acc:71102]	2.015	1.01093	0.00878511	0.0812503	yes	up	0.29	0.7	0.35	0.67	0.92	0.76	1.86	1.75	0.72	1.18	1.28	1.3	0.615	1.34833
ENSRNOG00000031955	Calml3	calmodulin-like 3 [Source:RGD Symbol;Acc:1305499]	0.274	-1.86783	0.0162202	0.116862	yes	down	0.99	0.04	0.72	0.14	0.58	0.05	0.25	0.09	0.1	0.05	0.11	0.1	0.42	0.116667
ENSRNOG00000032130	LOC691427	similar to 6.8 kDa mitochondrial proteolipid [Source:RGD Symbol;Acc:1583946]	0.101	-3.30075	0.0249128	0.1519	yes	down	18.2	14.95	17.22	0	0	0	0	0	0	0	0	0	8.395	0
ENSRNOG00000032311	AABR07058658.1	-	0.249	-2.00724	1.74022e-06	0.000287349	yes	down	4.03	2.5	5.22	10.67	7.33	6.99	1.56	1.69	1.54	1.03	1.36	1.8	6.12333	1.49667
ENSRNOG00000032332	Krt4	keratin 4 [Source:RGD Symbol;Acc:1359272]	0.178	-2.48672	0.0436711	0.211735	yes	down	0.04	0	0.12	0	0.2	0	0	0	0.04	0	0	0	0.06	0.00666667
ENSRNOG00000032378	Atp1a4	ATPase Na+/K+ transporting subunit alpha 4 [Source:RGD Symbol;Acc:61952]	0.327	-1.61168	3.19631e-05	0.00200982	yes	down	0.57	0.21	0.62	0.64	0.56	0.48	0.21	0.14	0.17	0.12	0.15	0.25	0.513333	0.173333
ENSRNOG00000032417	Gabrp	gamma-aminobutyric acid type A receptor pi subunit [Source:RGD Symbol;Acc:620532]	2.137	1.09574	2.83293e-05	0.00186808	yes	up	3.45	4.16	2.91	1.98	3.59	3.36	7.36	7.2	7.06	8.64	8.38	4.92	3.24167	7.26
ENSRNOG00000032426	Slc10a5	solute carrier family 10, member 5 [Source:RGD Symbol;Acc:1306036]	0.179	-2.4831	0.00570891	0.0622372	yes	down	1.11	1.4	1.28	2.33	0.35	2.5	0	0	0	0.81	0.45	0.4	1.495	0.276667
ENSRNOG00000032490	Cdh7	cadherin 7 [Source:RGD Symbol;Acc:1306856]	0.279	-1.83956	0.0101606	0.0887197	yes	down	0.04	0.05	0.04	0.03	0.1	0.07	0	0	0.01	0.03	0.02	0.03	0.055	0.015
ENSRNOG00000032495	Olr1411	olfactory receptor 1411 [Source:RGD Symbol;Acc:1332794]	0.473	-1.0808	0.000939974	0.0193816	yes	down	22.39	26.44	36.41	18.7	10	12.06	9.56	8.78	10.51	12.55	7.29	12.09	21	10.13
ENSRNOG00000032508	Acot5	acyl-CoA thioesterase 5 [Source:RGD Symbol;Acc:1565917]	0.27	-1.8874	0.000247344	0.0079993	yes	down	2.03	2.57	2.07	1.88	1.08	1.5	0.14	0.48	0.45	0.99	0.8	0.26	1.855	0.52
ENSRNOG00000032513	Prps1l1	phosphoribosyl pyrophosphate synthetase 1-like 1 [Source:RGD Symbol;Acc:1306328]	8.815	3.13997	0.0373085	0.194291	yes	up	0	0	0	0	0	0	0	0.04	0	0	0.04	0.15	0	0.0383333
ENSRNOG00000032669	Serpina1	serpin family A member 1 [Source:RGD Symbol;Acc:3326]	5.051	2.33651	6.64738e-07	0.000153418	yes	up	0.64	0.91	0.83	1.29	1.72	1.05	8.13	5.77	2.71	5.69	4.1	8.41	1.07333	5.80167
ENSRNOG00000032737	F7	coagulation factor VII [Source:RGD Symbol;Acc:628678]	2.246	1.16767	0.0349144	0.187348	yes	up	0.1	0.03	0.03	0.1	0.17	0.04	0.37	0.1	0.14	0.2	0.23	0.1	0.0783333	0.19
ENSRNOG00000032871	Mlc1	modulator of VRAC current 1 [Source:RGD Symbol;Acc:1308552]	0.487	-1.03681	0.0059585	0.0639963	yes	down	8.05	6.07	10.54	16.67	13.97	14.38	3.93	6	3.84	4.56	3.5	13.81	11.6133	5.94
ENSRNOG00000032889	Hmgb4	high-mobility group box 4 [Source:RGD Symbol;Acc:1596426]	6.212	2.635	0.042087	0.207624	yes	up	0	0	0	0	0	0	0.26	0	0	0.13	0	0.13	0	0.0866667
ENSRNOG00000032895	Cyp4f4	cytochrome P450, family 4, subfamily f, polypeptide 4 [Source:RGD Symbol;Acc:708363]	2.67	1.41675	0.00354395	0.0453832	yes	up	0.08	0.15	0.24	0.1	0.14	0.03	0.31	0.34	0.2	0.57	0.31	0.41	0.123333	0.356667
ENSRNOG00000032922	Dclk1	doublecortin-like kinase 1 [Source:RGD Symbol;Acc:68437]	2.001	1.00107	9.97514e-05	0.00431972	yes	up	0.55	0.67	0.88	1.09	1.25	0.76	2.53	1.86	1.11	1.39	2.21	1.7	0.866667	1.8
ENSRNOG00000032989	Lrrn4	leucine rich repeat neuronal 4 [Source:RGD Symbol;Acc:1305256]	2.95	1.56087	0.0201065	0.133321	yes	up	0.02	0	0.05	0.13	0.09	0.15	0.17	0.07	0.38	0.23	0.37	0.18	0.0733333	0.233333
ENSRNOG00000033017	LOC100910669	paired immunoglobulin-like type 2 receptor alpha-like [Source:RGD Symbol;Acc:6497409]	5.251	2.39267	8.45378e-08	3.30185e-05	yes	up	0.34	0.22	0.41	0.56	0.51	0.4	3.42	2.48	1.52	1.64	2.74	1.73	0.406667	2.255
ENSRNOG00000033064	Edil3	EGF like repeats and discoidin domains 3 [Source:RGD Symbol;Acc:1588887]	3.868	1.95153	0.0138729	0.10697	yes	up	0.01	0	0.01	0.01	0	0	0.05	0.02	0.01	0.01	0.06	0.03	0.005	0.03
ENSRNOG00000033192	Osmr	oncostatin M receptor [Source:RGD Symbol;Acc:1302983]	2.147	1.10233	6.4487e-07	0.000152294	yes	up	3.3	2.8	3.35	4.47	4.87	3.49	10.54	9.14	6.95	6.23	9.84	7.09	3.71333	8.29833
ENSRNOG00000033209	Bmp8b	bone morphogenetic protein 8b [Source:RGD Symbol;Acc:1591873]	0.197	-2.34601	0.0458132	0.217653	yes	down	0.12	0	0.11	0	0.23	0	0.06	0	0	0	0	0	0.0766667	0.01
ENSRNOG00000033274	AC113910.1	-	0.29	-1.78409	0.0127266	0.101284	yes	down	1.24	1.05	1.19	0.83	0.89	3.17	0.59	0	0.61	0	0.67	0.59	1.395	0.41
ENSRNOG00000033434	Casp12	caspase 12 [Source:RGD Symbol;Acc:621758]	2.128	1.08968	0.00010563	0.00450702	yes	up	1.34	0.42	1.21	1.1	1.12	0.63	3.01	1.93	1.81	1.21	2.87	2.61	0.97	2.24
ENSRNOG00000033444	F10	coagulation factor X [Source:RGD Symbol;Acc:61850]	2.383	1.25259	0.0404063	0.203333	yes	up	0.1	0.12	0.1	0.13	0	0.04	0.2	0.22	0.14	0.33	0.3	0.07	0.0816667	0.21
ENSRNOG00000033494	Vom2r52	vomeronasal 2 receptor, 52 [Source:RGD Symbol;Acc:735022]	8.984	3.16739	0.0305797	0.173436	yes	up	0	0	0	0	0	0	0	0	0.05	0	0.05	0.05	0	0.025
ENSRNOG00000033680	Cyp2b1	cytochrome P450, family 2, subfamily b, polypeptide 1 [Source:RGD Symbol;Acc:2466]	0.111	-3.17518	0.0260749	0.156172	yes	down	0.09	0	0.07	0.08	0	0	0	0	0	0	0	0	0.04	0
ENSRNOG00000033693	AC135826.1	-	2.396	1.26035	1.96652e-06	0.000309612	yes	up	0.24	0.22	0.27	0.22	0.31	0.19	0.6	0.48	0.6	0.55	0.65	0.79	0.241667	0.611667
ENSRNOG00000033815	AC142181.1	-	2.621	1.39031	0.000827051	0.0178886	yes	up	0.72	0.53	1.02	1.12	1.21	0.34	1.6	2.1	1.79	1.66	3.01	1.38	0.823333	1.92333
ENSRNOG00000033830	Slc7a12	solute carrier family 7 (cationic amino acid transporter, y+ system), member 12 [Source:RGD Symbol;Acc:1309208]	0.238	-2.07324	2.00758e-05	0.00147198	yes	down	20.17	8.47	28.07	30	22.48	27.06	12.26	7.04	8.24	4.98	3.6	4.66	22.7083	6.79667
ENSRNOG00000033913	AABR07053734.2	-	0.085	-3.5613	0.0458927	0.217776	yes	down	0	0.59	0	0	2.5	0	0	0	0	0	0	0	0.515	0
ENSRNOG00000034120	LOC100909485	spindlin-2-like [Source:RGD Symbol;Acc:6503238]	0.04	-4.63497	0.0116332	0.0960835	yes	down	0	0.1	0	0.58	0.14	1.02	0	0	0	0	0	0	0.306667	0
ENSRNOG00000034139	Lyc2	lysozyme C type 2 [Source:RGD Symbol;Acc:1593616]	5.02	2.32773	0.00159214	0.0268574	yes	up	0.04	0	0.17	0.08	0.13	0.05	0.56	0.46	0.18	0.53	0.72	0.09	0.0783333	0.423333
ENSRNOG00000034164	Cr2	complement C3d receptor 2 [Source:RGD Symbol;Acc:1310065]	13.652	3.77102	0.000711789	0.0163719	yes	up	0.01	0	0.02	0	0	0	0.02	0.03	0.09	0.05	0.19	0.02	0.005	0.0666667
ENSRNOG00000034230	Fcrl1	Fc receptor-like 1 [Source:RGD Symbol;Acc:1589411]	6.522	2.70535	0.0199845	0.132903	yes	up	0	0	0	0	0	0.05	0.07	0.33	0	0	0.24	0.08	0.00833333	0.12
ENSRNOG00000034290	Ccl21	C-C motif chemokine ligand 21 [Source:RGD Symbol;Acc:1311996]	2.669	1.41604	9.98559e-05	0.00431505	yes	up	20.58	9.07	11.55	12.28	27.12	9.1	30.61	44.26	46.24	35.02	61.45	29.15	14.95	41.1217
ENSRNOG00000035616	Mir3574	microRNA 3574 [Source:RGD Symbol;Acc:4888587]	5.404	2.43409	0.022453	0.142373	yes	up	0.49	0	0.47	0.22	0	0	2.35	0.22	0.97	0.23	0	3.74	0.196667	1.25167
ENSRNOG00000036475	AABR07049302.1	-	0.08	-3.63995	4.81535e-07	0.0001304	yes	down	5.35	4.21	4.51	12.94	2.47	2.95	0.82	0.6	0.53	0.22	0.22	0.34	5.405	0.455
ENSRNOG00000036608	Mlana	melan-A [Source:RGD Symbol;Acc:1306525]	2.268	1.18125	0.0103107	0.0893767	yes	up	2.23	2.14	1.39	2.44	1.07	1.6	2.97	4.91	6.56	3.11	9.08	2.22	1.81167	4.80833
ENSRNOG00000036622	Glyatl1	glycine-N-acyltransferase-like 1 [Source:RGD Symbol;Acc:1564894]	0.391	-1.35371	5.86463e-05	0.00304631	yes	down	8.71	5.43	10.59	10.37	5.07	8.06	4.24	10.86	2.23	3.43	4.73	9.03	8.03833	5.75333
ENSRNOG00000036647	Olr292	olfactory receptor 292 [Source:RGD Symbol;Acc:1333185]	12.301	3.62075	0.000257478	0.00827433	yes	up	0.02	0	0	0	0	0	0.04	0.1	0.08	0.04	0.11	0.04	0.00333333	0.0683333
ENSRNOG00000036728	Cd300lb	CD300 molecule-like family member b [Source:RGD Symbol;Acc:1583718]	3.116	1.63955	0.00161267	0.0269574	yes	up	0.03	0.01	0.01	0.01	0.03	0.05	0.07	0.09	0.07	0.1	0.05	0.1	0.0233333	0.08
ENSRNOG00000036807	RGD1562433	similar to ubiquilin 1 isoform 2 [Source:RGD Symbol;Acc:1562433]	6.329	2.66192	0.0466586	0.219716	yes	up	0	0	0	0	0	0	0	0.03	0.07	0	0.04	0	0	0.0233333
ENSRNOG00000036880	Arl5c	ADP-ribosylation factor like GTPase 5C [Source:RGD Symbol;Acc:1563128]	6.387	2.67515	0.00242343	0.0354865	yes	up	0	0.18	0	0	0.07	0.07	0.33	0.43	0.07	0.36	0.44	0.18	0.0533333	0.301667
ENSRNOG00000036984	Slco1a1	solute carrier organic anion transporter family, member 1a1 [Source:RGD Symbol;Acc:3700]	0.084	-3.57167	2.35035e-09	5.96695e-06	yes	down	48.12	24.89	52.93	62.69	38.49	59.95	7.31	4.82	5.13	3.76	1.94	2.31	47.845	4.21167
ENSRNOG00000037082	Mybphl	myosin binding protein H-like [Source:RGD Symbol;Acc:1310511]	0.156	-2.67742	0.0413863	0.205716	yes	down	0	0	0	0.05	0.03	0.03	0	0	0	0	0	0	0.0183333	0
ENSRNOG00000037149	Bcl2l15	BCL2-like 15 [Source:RGD Symbol;Acc:1562344]	0.238	-2.07082	0.00186748	0.0297478	yes	down	0.66	0.25	0.45	0.61	0.37	0.9	0.09	0.17	0.09	0	0.31	0.09	0.54	0.125
ENSRNOG00000037190	Cd101	CD101 molecule [Source:RGD Symbol;Acc:1311453]	2.414	1.2716	0.0148288	0.110644	yes	up	0.08	0.02	0.09	0.07	0.09	0.08	0.11	0.25	0.27	0.13	0.27	0.06	0.0716667	0.181667
ENSRNOG00000037331	Cd33	CD33 molecule [Source:RGD Symbol;Acc:1596020]	3.819	1.93338	0.000101902	0.00438481	yes	up	0.33	0.15	0.16	0.23	0.49	0.26	1.06	0.92	1.82	1.03	0.83	0.88	0.27	1.09
ENSRNOG00000037339	Siglec10	sialic acid binding Ig-like lectin 10 [Source:RGD Symbol;Acc:1307441]	3.997	1.99901	0.0470004	0.220254	yes	up	0.02	0	0.04	0	0.03	0	0.05	0	0.06	0.02	0.23	0.05	0.015	0.0683333
ENSRNOG00000037409	Scimp	SLP adaptor and CSK interacting membrane protein [Source:RGD Symbol;Acc:1593299]	2.773	1.47156	0.010311	0.0893417	yes	up	0.31	0.11	0.12	0.29	0.06	0.2	0.67	0.4	0.74	0.12	0.96	0.36	0.181667	0.541667
ENSRNOG00000037563	Cd68	Cd68 molecule [Source:RGD Symbol;Acc:1305970]	2.306	1.20558	5.95361e-07	0.000149281	yes	up	3.21	3.26	3.52	4.11	5.53	3.87	11.28	9.55	6.9	7.97	11.12	10.96	3.91667	9.63
ENSRNOG00000037680	Skint8	selection and upkeep of intraepithelial T cells 8 [Source:RGD Symbol;Acc:1588696]	0.069	-3.85309	0.0102034	0.0888645	yes	down	0	0	0.15	0.11	0.04	0.08	0	0	0	0	0	0	0.0633333	0
ENSRNOG00000037839	P2ry10	P2Y receptor family member 10 [Source:RGD Symbol;Acc:1561912]	2.341	1.22702	0.00792582	0.0760025	yes	up	0.21	0.13	0.08	0.15	0.1	0.07	0.49	0.11	0.19	0.2	0.42	0.44	0.123333	0.308333
ENSRNOG00000037845	Cysltr1	cysteinyl leukotriene receptor 1 [Source:RGD Symbol;Acc:619796]	3.216	1.68512	0.00262822	0.0375116	yes	up	0.21	0.15	0.1	0.05	0.05	0.27	0.58	0.2	0.31	0.57	0.58	0.39	0.138333	0.438333
ENSRNOG00000037865	Hormad2	HORMA domain containing 2 [Source:RGD Symbol;Acc:1565447]	0.405	-1.30223	0.00118414	0.0223512	yes	down	0.53	0.73	0.86	0.58	0.58	0.89	0.2	0.37	0.4	0.19	0.14	0.44	0.695	0.29
ENSRNOG00000037982	Tmem236	transmembrane protein 236 [Source:RGD Symbol;Acc:1590637]	0.457	-1.12859	0.000909929	0.019013	yes	down	5.71	2.5	5.38	7.32	4.51	6.43	2.45	2.18	1.33	2.8	1.95	4.5	5.30833	2.535
ENSRNOG00000038035	Kif4a	kinesin family member 4A [Source:RGD Symbol;Acc:620526]	2.531	1.33996	0.00226619	0.0338429	yes	up	0.05	0.13	0.05	0.05	0.11	0.07	0.16	0.18	0.16	0.15	0.27	0.34	0.0766667	0.21
ENSRNOG00000038151	Defb11	defensin beta 11 [Source:RGD Symbol;Acc:1564032]	0.349	-1.51735	0.00339684	0.0440548	yes	down	10.74	4.57	5.62	8.02	8.75	0.65	0.15	1	0.47	0.3	0.34	0.45	6.39167	0.451667
ENSRNOG00000038197	Cd226	CD226 molecule [Source:RGD Symbol;Acc:1311513]	3.069	1.61759	0.00116642	0.0221609	yes	up	0.1	0.03	0.08	0.05	0.1	0.1	0.25	0.33	0.16	0.41	0.28	0.15	0.0766667	0.263333
ENSRNOG00000038241	LOC100359752	predicted gene, 17266 [Source:MGI Symbol;Acc:MGI:4936900]	6.277	2.65005	0.0446937	0.214441	yes	up	0	0	0	0	0	0	0	0	0.03	0	0.03	0.06	0	0.02
ENSRNOG00000038322	LOC500684	hypothetical protein LOC500684 [Source:RGD Symbol;Acc:1562981]	0.201	-2.31156	0.00142534	0.0252166	yes	down	0.07	0.1	0.12	0.07	0.07	0.11	0.05	0.02	0.01	0.02	0	0	0.09	0.0166667
ENSRNOG00000038445	Rnf225	ring finger protein 225 [Source:RGD Symbol;Acc:1561909]	0.186	-2.42703	0.00868624	0.080556	yes	down	0.16	0	0.11	0.08	0.1	0.2	0.05	0.03	0	0	0.03	0	0.108333	0.0183333
ENSRNOG00000038572	Ncapg	non-SMC condensin I complex, subunit G [Source:RGD Symbol;Acc:1562646]	3.312	1.72783	5.54543e-05	0.00295611	yes	up	0.07	0.08	0.05	0.07	0.07	0.04	0.28	0.2	0.16	0.19	0.32	0.21	0.0633333	0.226667
ENSRNOG00000038600	Dnaaf3	dynein, axonemal, assembly factor 3 [Source:RGD Symbol;Acc:2323487]	3.039	1.60338	0.0128742	0.102099	yes	up	0.18	0.03	0.07	0	0.09	0.03	0.26	0.29	0.23	0.22	0.16	0.08	0.0666667	0.206667
ENSRNOG00000038610	AABR07034445.1	-	0.189	-2.40184	0.0122998	0.0994858	yes	down	0	0.07	0.15	0.28	0.22	0.24	0	0	0	0.08	0	0.06	0.16	0.0233333
ENSRNOG00000039183	Cip2a	cell proliferation regulating inhibitor of protein phosphatase 2A [Source:RGD Symbol;Acc:1310335]	2.104	1.07306	0.031363	0.175429	yes	up	0.07	0.04	0.02	0.1	0.09	0.02	0.2	0.08	0.16	0.06	0.17	0.11	0.0566667	0.13
ENSRNOG00000039204	Pram1	PML-RARA regulated adaptor molecule 1 [Source:RGD Symbol;Acc:1564330]	2.014	1.01005	0.0231819	0.145182	yes	up	0.09	0.22	0.03	0.15	0.12	0.17	0.44	0.23	0.25	0.18	0.32	0.3	0.13	0.286667
ENSRNOG00000039568	Mgat4e	MGAT4 family, member E [Source:RGD Symbol;Acc:1308112]	6.241	2.64172	0.0432794	0.210995	yes	up	0	0	0	0	0	0	0.05	0.02	0	0	0.03	0	0	0.0166667
ENSRNOG00000039668	Col8a1	collagen type VIII alpha 1 chain [Source:RGD Symbol;Acc:1309361]	2.88	1.52613	1.68671e-06	0.000285476	yes	up	1.01	0.65	0.65	0.89	0.85	0.44	2.18	2.65	1.65	1.37	2.92	2.13	0.748333	2.15
ENSRNOG00000039754	Rab7b	Rab7b, member RAS oncogene family [Source:RGD Symbol;Acc:1562617]	3.024	1.59647	0.00317527	0.0424554	yes	up	0.26	0.08	0.09	0.02	0.21	0.2	0.42	0.44	0.28	0.3	0.92	0.41	0.143333	0.461667
ENSRNOG00000039955	Samd3	sterile alpha motif domain containing 3 [Source:RGD Symbol;Acc:1587834]	4.69	2.22951	0.00267069	0.0379578	yes	up	0	0.17	0.1	0	0.29	0.21	0.2	0.64	0.6	0.76	0.99	0.86	0.128333	0.675
ENSRNOG00000040020	AABR07016976.1	-	0.129	-2.95938	0.0342836	0.185285	yes	down	0.27	0	0.26	0	0	0.14	0	0	0	0	0	0	0.111667	0
ENSRNOG00000040287	Cyp1b1	cytochrome P450, family 1, subfamily b, polypeptide 1 [Source:RGD Symbol;Acc:2460]	2.544	1.34699	2.30979e-05	0.00161209	yes	up	1	0.97	1.56	1.52	1.1	0.54	4.33	2.58	3	1.63	3.76	2.72	1.115	3.00333
ENSRNOG00000042083	AABR07051562.1	-	6.167	2.62456	0.015685	0.114058	yes	up	0	0	0	0.72	1.15	0	0.76	0.55	1.2	1.18	9.1	1.15	0.311667	2.32333
ENSRNOG00000042139	Clec4a1	C-type lectin domain family 4, member A1 [Source:RGD Symbol;Acc:1359109]	2.047	1.03322	4.72189e-06	0.000554344	yes	up	2.79	3.45	2.85	2.46	4	3.56	7.96	7.16	5.37	5.29	7.86	7.75	3.185	6.89833
ENSRNOG00000042156	AABR07017874.1	-	8.965	3.16424	0.00827005	0.0781958	yes	up	0	0	0	0	0	0	0.13	0.12	0.13	0.25	0.15	0	0	0.13
ENSRNOG00000042211	Tmem240	transmembrane protein 240 [Source:RGD Symbol;Acc:2318117]	6.227	2.63843	0.0229452	0.144233	yes	up	0	0	0	0	0	0	0.21	0.2	0.22	0	0	0.21	0	0.14
ENSRNOG00000042230	RGD1307182	similar to RIKEN cDNA B430306N03 gene [Source:RGD Symbol;Acc:1307182]	5.094	2.34873	0.00439116	0.0525852	yes	up	0.21	0	0.1	0.09	0	0.11	0.15	0.33	0.1	0.49	0.91	0.84	0.085	0.47
ENSRNOG00000042232	RGD1559600	RGD1559600 [Source:RGD Symbol;Acc:1559600]	0.495	-1.01351	0.00998121	0.0881384	yes	down	7.04	6.09	6.03	4.96	1.87	4.58	1.87	2.08	2.1	3.16	4.81	1.85	5.095	2.645
ENSRNOG00000042246	Tmem215	transmembrane protein 215 [Source:RGD Symbol;Acc:1589861]	0.216	-2.20911	0.00891668	0.0818706	yes	down	0.04	0.18	0.06	0.04	0.06	0.11	0.04	0	0	0	0.04	0.02	0.0816667	0.0166667
ENSRNOG00000042267	RGD1564324	similar to dehydrogenase/reductase member 2 [Source:RGD Symbol;Acc:1564324]	0.335	-1.57888	0.0322696	0.178485	yes	down	1.01	1.05	0.38	0.18	0.58	0.42	0	0.37	0	0.19	0.44	0.19	0.603333	0.198333
ENSRNOG00000042312	AABR07025277.1	palladin, cytoskeletal associated protein [Source:NCBI gene;Acc:364558]	9.605	3.26384	0.0469192	0.220178	yes	up	0	0	0	0	0	0	0.2	0	0	0	0	0.1	0	0.05
ENSRNOG00000042318	Pglyrp2	peptidoglycan recognition protein 2 [Source:RGD Symbol;Acc:1359183]	2.759	1.46396	0.0316004	0.176029	yes	up	0	0.03	0.15	0.04	0.08	0.04	0.43	0.07	0.2	0.11	0.09	0.15	0.0566667	0.175
ENSRNOG00000042330	Ms4a18	membrane spanning 4-domains A18 [Source:RGD Symbol;Acc:2323808]	8.974	3.16571	0.0180619	0.124945	yes	up	0	0	0	0	0	0	0.07	0	0	0.14	0.16	0.07	0	0.0733333
ENSRNOG00000042410	AABR07043601.1	-	0.221	-2.17583	0.000824684	0.0178946	yes	down	1.14	1.46	1.87	1.48	0.49	1.07	0.28	0.26	0.26	0.52	0	0.25	1.25167	0.261667
ENSRNOG00000042524	Milr1	mast cell immunoglobulin-like receptor 1 [Source:RGD Symbol;Acc:620488]	2.506	1.32561	0.0146809	0.109904	yes	up	0.22	0.11	0.16	0.3	0.18	0.06	0.28	0.47	0.24	0.55	0.23	1.09	0.171667	0.476667
ENSRNOG00000042605	Fpr2	formyl peptide receptor 2 [Source:RGD Symbol;Acc:1584013]	4.751	2.24827	0.00149904	0.0259552	yes	up	0	0	0.05	0.04	0.09	0.05	0.24	0.09	0.24	0.23	0.26	0.23	0.0383333	0.215
ENSRNOG00000042717	Ciart	circadian associated repressor of transcription [Source:RGD Symbol;Acc:1566380]	2.749	1.45865	0.000846498	0.0181163	yes	up	1.66	2.74	2.14	4.53	3.77	1.27	14.52	4.22	9.47	8.23	4.11	9.76	2.685	8.385
ENSRNOG00000042726	RGD1560775	similar to RIKEN cDNA 4930579C12 gene [Source:RGD Symbol;Acc:1560775]	5.464	2.44995	0.00513111	0.0583172	yes	up	0.03	0.07	0	0	0	0	0.15	0.1	0.11	0.16	0.17	0.04	0.0166667	0.121667
ENSRNOG00000042752	AABR07065010.1	-	0.109	-3.2011	0.000388668	0.0107987	yes	down	0.08	0.07	0.08	0.12	0.17	0.09	0	0	0	0	0	0.04	0.101667	0.00666667
ENSRNOG00000042825	Cd300le	Cd300 molecule-like family member E [Source:RGD Symbol;Acc:1305426]	2.675	1.41932	0.000237407	0.00772713	yes	up	1.43	1.77	1.48	1.85	1.62	1.13	5	4.81	3.32	1.59	6.95	4.91	1.54667	4.43
ENSRNOG00000042860	Pappa2	pappalysin 2 [Source:RGD Symbol;Acc:1591785]	0.201	-2.31152	3.72637e-07	0.000111298	yes	down	1.83	2.42	2.33	1.46	1.52	1.62	0.35	0.51	0.65	0.29	0.37	0.18	1.86333	0.391667
ENSRNOG00000042944	Cenpw	centromere protein W [Source:RGD Symbol;Acc:1593465]	3.305	1.72457	0.00853952	0.0797782	yes	up	0.12	0.11	0.08	0.04	0.16	0.13	0.04	0.61	0.16	0.24	0.64	0.59	0.106667	0.38
ENSRNOG00000042990	AABR07021804.1	pyrin domain-containing protein 3-like [Source:NCBI gene;Acc:102556096]	2.468	1.30335	0.00195362	0.0307819	yes	up	0.41	0.31	0.29	0.36	0.28	0.43	0.99	0.64	0.37	0.31	1.11	1.5	0.346667	0.82
ENSRNOG00000043106	Btbd18	BTB domain containing 18 [Source:RGD Symbol;Acc:2323370]	0.156	-2.68288	0.0233283	0.14565	yes	down	0	0.03	0.03	0	0.03	0.03	0	0	0	0	0	0	0.02	0
ENSRNOG00000043124	Cckar	cholecystokinin A receptor [Source:RGD Symbol;Acc:2289]	0.352	-1.50601	0.000737213	0.0166921	yes	down	0.85	1.95	0.82	1.19	0.96	0.85	0.48	0.25	0.22	0.73	0.35	0.43	1.10333	0.41
ENSRNOG00000043203	Krt75	keratin 75 [Source:RGD Symbol;Acc:1359576]	2.824	1.49763	0.0127947	0.101508	yes	up	0.06	0.05	0.06	0.03	0.03	0.12	0.09	0.03	0.26	0.17	0.27	0.23	0.0583333	0.175
ENSRNOG00000043280	Vom2r37	vomeronasal 2 receptor, 37 [Source:RGD Symbol;Acc:1597332]	0.392	-1.35177	0.00781565	0.0753374	yes	down	25.84	14.3	44.89	37.75	11.72	10.87	9.86	15.1	6.66	18.18	7.17	2.38	24.2283	9.89167
ENSRNOG00000043323	Il36b	interleukin 36, beta [Source:RGD Symbol;Acc:1307847]	8.949	3.16172	0.017692	0.123352	yes	up	0	0	0	0	0	0	0.12	0.22	0	0.12	0.27	0	0	0.121667
ENSRNOG00000043324	Upk2	uroplakin 2 [Source:RGD Symbol;Acc:1597393]	0.176	-2.50532	0.0477232	0.222562	yes	down	18.62	0	11.06	3.02	12.82	0	7.31	0.2	0.79	0	0.12	0	7.58667	1.40333
ENSRNOG00000043416	Bcl3	BCL3, transcription coactivator [Source:RGD Symbol;Acc:1589465]	2.23	1.15702	0.000420225	0.0113343	yes	up	2.14	1.2	1.5	1.89	3.2	4.18	5.98	5.84	4.23	4.63	7.67	5.37	2.35167	5.62
ENSRNOG00000043417	AC123144.1	photoreceptor disc component [Source:NCBI gene;Acc:100912216]	2.276	1.18627	0.00720117	0.0715187	yes	up	0.34	0.22	0.48	0.31	0.9	0.35	0.74	1.31	0.75	0.64	1.02	1.77	0.433333	1.03833
ENSRNOG00000043451	Spp1	secreted phosphoprotein 1 [Source:RGD Symbol;Acc:3752]	10.343	3.37057	5.66038e-08	2.87406e-05	yes	up	177.44	103.28	284.73	317.11	377.51	145.94	3477.32	2874.07	1524.02	1065.63	3408.48	2930.34	234.335	2546.64
ENSRNOG00000043480	AABR07071440.1	-	0.46	-1.12176	0.0110349	0.093034	yes	down	19.21	7.15	13.1	13.45	14.73	15.6	7.68	7.62	1.41	5.54	4.65	12.29	13.8733	6.53167
ENSRNOG00000045677	Nlrp6	NLR family, pyrin domain containing 6 [Source:RGD Symbol;Acc:708549]	0.487	-1.03937	7.89339e-09	1.06876e-05	yes	down	18.17	21.19	20.87	19.94	22.96	22.61	12.48	9.62	11	11.38	9.34	10.42	20.9567	10.7067
ENSRNOG00000045771	Chl1	cell adhesion molecule L1-like [Source:RGD Symbol;Acc:620122]	3.829	1.93687	0.00415891	0.0505794	yes	up	0.02	0.01	0.03	0.02	0	0.02	0.1	0.08	0.1	0.02	0.04	0.09	0.0166667	0.0716667
ENSRNOG00000045772	LOC100911545	alpha-2-macroglobulin-like [Source:RGD Symbol;Acc:6492449]	0.059	-4.07922	0.0347604	0.186768	yes	down	0	0.03	0	0.11	0	0	0	0	0	0	0	0	0.0233333	0
ENSRNOG00000045797	Lep	leptin [Source:RGD Symbol;Acc:3000]	0.231	-2.11441	0.0454885	0.216719	yes	down	0.56	0.03	0.56	0	0.11	0	0.07	0.07	0.04	0.07	0.04	0	0.21	0.0483333
ENSRNOG00000045868	RGD1559588	similar to cell surface receptor FDFACT [Source:RGD Symbol;Acc:1559588]	2.589	1.37241	0.00271968	0.0384657	yes	up	0.48	0.43	1.14	1.28	0.49	0.53	2.01	2.37	1.37	0.83	1.54	3.43	0.725	1.925
ENSRNOG00000045992	Tlr8	toll-like receptor 8 [Source:RGD Symbol;Acc:1590327]	2.223	1.15246	0.000169637	0.00620781	yes	up	0.85	0.67	0.41	0.63	0.76	0.43	1.78	1.28	0.88	1.17	2.18	1.54	0.625	1.47167
ENSRNOG00000046001	AABR07030823.1	-	2.246	1.16753	0.00884141	0.0815482	yes	up	0.18	0.32	0.18	0.1	0.61	0.31	0.44	0.92	0.63	0.71	0.82	0.53	0.283333	0.675
ENSRNOG00000046184	RGD1561143	similar to cell surface receptor FDFACT [Source:RGD Symbol;Acc:1561143]	3.164	1.66185	0.00408111	0.050083	yes	up	0	0.2	0.34	0.54	0.57	0.18	1.49	0.86	0.72	0.73	0.77	1.67	0.305	1.04
ENSRNOG00000046214	Cyp27b1	cytochrome P450, family 27, subfamily b, polypeptide 1 [Source:RGD Symbol;Acc:69192]	5.499	2.45917	1.24078e-05	0.00103704	yes	up	1.97	2.68	1.77	0.83	2.79	3.23	5.54	22.62	13.96	6.75	18.25	9.27	2.21167	12.7317
ENSRNOG00000046216	Cd300c2	CD300C molecule 2 [Source:RGD Symbol;Acc:1561778]	2.728	1.44785	4.87428e-05	0.00269746	yes	up	0.52	0.7	1	0.67	1.12	1.12	3.71	2.76	1.66	2.2	2.34	2.29	0.855	2.49333
ENSRNOG00000046250	LOC100911027	protein MAL2-like [Source:RGD Symbol;Acc:6495253]	12.11	3.59813	0.0230206	0.144394	yes	up	0	0	0	0	0	0	0.26	0.51	0	0	0	0.2	0	0.161667
ENSRNOG00000046289	AABR07051556.1	-	7.199	2.84781	0.00294174	0.0405612	yes	up	0	0	0	0.31	0	0	0.33	0.31	0.68	0.32	1.11	1.31	0.0516667	0.676667
ENSRNOG00000046297	Klk1c10	kallikrein 1-related peptidase C10 [Source:RGD Symbol;Acc:1561403]	0.23	-2.11778	0.0332271	0.181653	yes	down	1.99	4.85	3.36	5.47	0	1.65	0.68	1.99	0	1.39	0	0	2.88667	0.676667
ENSRNOG00000046343	Cryga	crystallin, gamma A [Source:RGD Symbol;Acc:1595217]	0.481	-1.05642	1.87533e-06	0.000299906	yes	down	5.95	7.86	6.61	8.3	6.67	6.31	3.03	3.7	3.54	2.52	3.58	3.28	6.95	3.275
ENSRNOG00000046365	Oit3	oncoprotein induced transcript 3 [Source:RGD Symbol;Acc:735082]	5.886	2.5573	0.0219942	0.140605	yes	up	0	0	0	0	0	0.03	0.08	0.03	0.05	0	0	0.1	0.005	0.0433333
ENSRNOG00000046403	AABR07028137.1	-	0.29	-1.7835	6.07747e-07	0.000150528	yes	down	6.33	5.71	9.39	11.49	12.06	9.11	2.4	3.37	1.85	3.23	1.93	3.47	9.015	2.70833
ENSRNOG00000046452	Fcgr2b	Fc fragment of IgG receptor IIb [Source:RGD Symbol;Acc:631331]	2.253	1.17214	0.00148028	0.0257623	yes	up	0.84	1.2	0.76	0.87	0.31	0.35	1.6	1.96	1.02	1.57	1.95	1.39	0.721667	1.58167
ENSRNOG00000046547	Rbm24	RNA binding motif protein 24 [Source:RGD Symbol;Acc:1584029]	0.447	-1.16226	0.0367262	0.192542	yes	down	0.75	0.12	0.41	0.09	0.39	0.12	0.19	0.06	0.14	0.2	0.1	0.16	0.313333	0.141667
ENSRNOG00000046593	Tmem14a	transmembrane protein 14A [Source:RGD Symbol;Acc:1307710]	5.44	2.44357	0.0454711	0.216738	yes	up	0	0	0	0	0.18	0	0	0	0	8.15	1.7	0	0.03	1.64167
ENSRNOG00000046636	Hist1h4m	histone cluster 1, H4m [Source:RGD Symbol;Acc:1306905]	0.442	-1.17732	0.0274594	0.161887	yes	down	4.73	5.86	4.86	3.78	0.82	1.86	2.38	1.57	1.73	1.6	0.93	1.67	3.65167	1.64667
ENSRNOG00000046663	Fcgr2a	Fc fragment of IgG receptor IIa [Source:RGD Symbol;Acc:71069]	2.624	1.39166	0.000174491	0.00627242	yes	up	3.64	3.16	3.97	6.47	5.96	2.27	11.49	18.04	6.39	6.57	14.5	15.77	4.245	12.1267
ENSRNOG00000046670	LOC100911689	glandular kallikrein-10-like [Source:RGD Symbol;Acc:6491178]	0.27	-1.88802	0.0178566	0.123989	yes	down	4.04	2.99	5.87	0	9.5	6.35	0	1.22	1.29	1.86	2.14	1.45	4.79167	1.32667
ENSRNOG00000046696	LOC100910801	paired immunoglobulin-like type 2 receptor alpha-like [Source:RGD Symbol;Acc:6496729]	4.618	2.20714	0.0319977	0.177367	yes	up	0	0	0	0	0.1	0	0.29	0.25	0.16	0	0	0.13	0.0166667	0.138333
ENSRNOG00000046699	Slpi	secretory leukocyte peptidase inhibitor [Source:RGD Symbol;Acc:621768]	3.537	1.82233	7.29561e-05	0.00349467	yes	up	3.98	1.19	2.7	1.95	4.29	3.04	6.67	12.49	10.79	8.41	18.59	5.79	2.85833	10.4567
ENSRNOG00000046834	C3	complement C3 [Source:RGD Symbol;Acc:2232]	2.006	1.00467	7.52306e-08	3.11823e-05	yes	up	2.27	2.63	2.46	2.65	2.32	2.68	5.12	5.11	4.32	4.82	5.68	6.71	2.50167	5.29333
ENSRNOG00000046848	PCOLCE2	procollagen C-endopeptidase enhancer 2 [Source:RGD Symbol;Acc:1595195]	3.026	1.59729	4.31947e-08	2.4369e-05	yes	up	3.58	2.65	3.87	3.66	3.08	2.61	15.99	8.75	7.28	8.62	10.97	10.62	3.24167	10.3717
ENSRNOG00000046851	Tmem121b	transmembrane protein 121B [Source:RGD Symbol;Acc:1565302]	2.644	1.40275	0.043944	0.212349	yes	up	0	0.03	0	0.1	0.04	0.08	0.07	0.14	0.15	0.11	0.21	0.07	0.0416667	0.125
ENSRNOG00000046931	AABR07014443.1	PRAME family member 20-like [Source:NCBI gene;Acc:501937]	0.13	-2.9408	0.0363102	0.191498	yes	down	0	0	0.17	0.05	0.06	0	0	0	0	0	0	0	0.0466667	0
ENSRNOG00000046975	Sult4a1	sulfotransferase family 4A, member 1 [Source:RGD Symbol;Acc:69292]	0.361	-1.4686	9.38982e-05	0.00412786	yes	down	2.1	1.01	2.44	4.17	3.46	2.14	1.03	0.54	1.02	1.19	1.13	0.8	2.55333	0.951667
ENSRNOG00000046981	Gp1bb	glycoprotein Ib platelet subunit beta [Source:RGD Symbol;Acc:621050]	0.161	-2.63759	0.0299048	0.170704	yes	down	0	0.03	0.65	0	0.23	0.63	0.07	0	0.13	0	0	0	0.256667	0.0333333
ENSRNOG00000047046	Plin4	perilipin 4 [Source:RGD Symbol;Acc:1590867]	0.277	-1.85067	0.0253629	0.153355	yes	down	1.98	0.05	1	0.19	0.32	0.06	0.16	0.25	0.27	0.08	0.1	0.11	0.6	0.161667
ENSRNOG00000047077	LOC681341	similar to paired immunoglobin-like type 2 receptor beta [Source:RGD Symbol;Acc:1596749]	2.605	1.38137	0.00639577	0.0669233	yes	up	0.11	0.13	0.08	0.08	0.27	0.23	0.72	0.27	0.19	0.29	0.78	0.27	0.15	0.42
ENSRNOG00000047079	LOC685157	similar to paired immunoglobin-like type 2 receptor beta [Source:RGD Symbol;Acc:1597726]	2.609	1.38352	0.00445093	0.0530507	yes	up	0.56	0.06	0.4	0.63	0.54	0.44	1.41	1.65	0.88	0.54	1.4	1.41	0.438333	1.215
ENSRNOG00000047082	Pigz	phosphatidylinositol glycan anchor biosynthesis, class Z [Source:RGD Symbol;Acc:1307107]	0.007	-7.20761	0.0100685	0.0886393	yes	down	0	0	0.04	2.3	1.8	0.01	0	0	0	0	0	0	0.691667	0
ENSRNOG00000047102	Popdc3	popeye domain containing 3 [Source:RGD Symbol;Acc:1590760]	2.298	1.20058	0.0224635	0.142306	yes	up	0.05	0.08	0.05	0.22	0.27	0.24	0.5	0.42	0.43	0.28	0.15	0.48	0.151667	0.376667
ENSRNOG00000047124	AABR07005775.1	-	6.603	2.72318	0.0166678	0.118614	yes	up	0	0	0.19	0	0	0	0	0.92	0.4	0	0.44	0.39	0.0316667	0.358333
ENSRNOG00000047140	AABR07008890.1	-	6.978	2.80272	0.0485413	0.224931	yes	up	0	0	0	0	0	0	0	0.08	0	0.18	0.04	0	0	0.05
ENSRNOG00000047214	AABR07006775.1	-	0.063	-3.99327	0.0373335	0.194371	yes	down	0	0	4.16	1.05	0	0	0	0	0	0	0	0	0.868333	0
ENSRNOG00000047280	Cttn	cortactin [Source:RGD Symbol;Acc:619839]	0.404	-1.30816	0.000207328	0.00706516	yes	down	13.36	24.86	32.78	22.59	34.11	9.81	15.7	7.92	8.58	8.25	10.26	11.1	22.9183	10.3017
ENSRNOG00000047307	Cntfr	ciliary neurotrophic factor receptor [Source:RGD Symbol;Acc:1303100]	0.418	-1.25766	1.7007e-05	0.00131335	yes	down	4.27	3.18	3.56	4.96	5.43	3.73	1.57	1.59	2.17	1.79	1.07	2.75	4.18833	1.82333
ENSRNOG00000047344	Olr1409	olfactory receptor 1409 [Source:RGD Symbol;Acc:1332843]	0.155	-2.68964	0.0434371	0.211206	yes	down	0	0	0.08	0.08	0	0.17	0	0	0	0	0	0	0.055	0
ENSRNOG00000047349	AABR07006269.1	-	3.866	1.95099	0.000313346	0.00941428	yes	up	0.37	0.15	0.33	0.21	0.09	0.12	1.04	0.81	0.88	0.51	1.08	0.42	0.211667	0.79
ENSRNOG00000047379	Zfp82	zinc finger protein 82 [Source:RGD Symbol;Acc:6499485]	0.201	-2.31582	0.0142631	0.108414	yes	down	0.74	0.73	0.33	0.67	0.37	0.53	0.08	0	0.61	0	0	0	0.561667	0.115
ENSRNOG00000047384	Pigz	phosphatidylinositol glycan anchor biosynthesis, class Z [Source:RGD Symbol;Acc:1307107]	0.007	-7.20761	0.0100685	0.0886393	yes	down	0	0	0.04	2.3	1.8	0.01	0	0	0	0	0	0	0.691667	0
ENSRNOG00000047491	AABR07037520.1	-	0.222	-2.17057	2.21887e-05	0.0015868	yes	down	5.11	6.91	9.58	4.07	14	3.61	1.16	2.8	0.66	0.38	0.46	3.41	7.21333	1.47833
ENSRNOG00000047493	Slco1a4	solute carrier organic anion transporter family, member 1a4 [Source:RGD Symbol;Acc:621389]	0.442	-1.17689	0.0249452	0.15187	yes	down	0.28	0.01	0.25	0.2	0.16	0.14	0.1	0.12	0.04	0.08	0.09	0.1	0.173333	0.0883333
ENSRNOG00000047551	LOC100911615	patatin-like phospholipase domain-containing protein 2-like [Source:RGD Symbol;Acc:6492173]	2.034	1.02399	0.0231735	0.145219	yes	up	2.73	1.49	3.57	2.04	2.72	3.37	11.77	4.29	7.06	2.13	3.63	2.67	2.65333	5.25833
ENSRNOG00000047573	LOC108348114	tetratricopeptide repeat protein 39A [Source:RGD Symbol;Acc:11387498]	2.101	1.07084	0.0216927	0.1396	yes	up	0.37	0.16	0.45	0.07	0.39	0.17	1.06	0.66	0.28	0.44	0.87	0.44	0.268333	0.625
ENSRNOG00000047657	C4a	complement C4A [Source:RGD Symbol;Acc:620005]	3.512	1.81227	1.0644e-08	1.201e-05	yes	up	21.17	22.92	33.74	32.51	34.13	27.96	130.73	109.78	82.75	63.96	132.33	109.04	28.7383	104.765
ENSRNOG00000047662	LOC687880	similar to Kallikrein-1 precursor (Tissue kallikrein) (Kidney/pancreas/salivary gland kallikrein) [Source:RGD Symbol;Acc:1596223]	0.268	-1.90087	8.57268e-06	0.000802356	yes	down	6.93	3.11	5.55	3.69	3.13	7.62	3.24	2.12	0.75	1.68	0.47	1.24	5.005	1.58333
ENSRNOG00000047669	AABR07072639.1	-	0.159	-2.6525	0.0102493	0.0890732	yes	down	0.11	0.19	0.42	0.1	0	0.23	0	0.1	0	0	0	0	0.175	0.0166667
ENSRNOG00000047692	LOC100911660	lymphocyte-specific helicase-like [Source:RGD Symbol;Acc:6491699]	0.223	-2.16528	4.7355e-08	2.4661e-05	yes	down	16.9	13.01	18.43	20.91	20.58	19.92	3.65	5.12	1.85	3.16	1.77	2.53	18.2917	3.01333
ENSRNOG00000047730	Tnfsf14	TNF superfamily member 14 [Source:RGD Symbol;Acc:1588572]	5.409	2.43526	0.0163002	0.117189	yes	up	0	0	0.12	0	0	0	0.48	0.11	0	0.12	0.13	0.23	0.02	0.178333
ENSRNOG00000047732	LOC108348105	allergen Fel d 4-like [Source:RGD Symbol;Acc:11497057]	4.699	2.23232	0.0339481	0.184108	yes	up	0.14	0	0	0.09	0	0	0	0.39	0.14	0	0.47	0.41	0.0383333	0.235
ENSRNOG00000047783	Tmem200a	transmembrane protein 200A [Source:RGD Symbol;Acc:1564024]	3.163	1.66139	0.000115691	0.00481493	yes	up	0.06	0.04	0.07	0.05	0.07	0.05	0.16	0.15	0.2	0.11	0.29	0.22	0.0566667	0.188333
ENSRNOG00000047836	RGD1565617	similar to Ig variable region, light chain [Source:RGD Symbol;Acc:1565617]	23.852	4.57604	0.00688523	0.0702355	yes	up	0	0	0	0	0	0	0	2.64	1.93	0.9	2.62	0	0	1.34833
ENSRNOG00000047876	LOC689986	RIKEN cDNA 1700028K03 gene [Source:MGI Symbol;Acc:MGI:1923671]	0.077	-3.68981	0.0119831	0.0977414	yes	down	0.08	0.02	0.06	0	0.45	0	0.03	0	0	0	0	0	0.101667	0.005
ENSRNOG00000048035	Spata4	spermatogenesis associated 4 [Source:RGD Symbol;Acc:1303065]	10.264	3.35946	0.00832403	0.0786697	yes	up	0	0	0	0	0	0	0.07	0.06	0.2	0	0.07	0.06	0	0.0766667
ENSRNOG00000048053	AC128859.3	-	2.549	1.35009	0.0015887	0.0268439	yes	up	0.96	0.34	0.45	0.47	0.6	0.69	2.51	1.12	0.82	0.97	1.41	2.74	0.585	1.595
ENSRNOG00000048062	AABR07065815.1	-	0.223	-2.16632	0.0222019	0.141443	yes	down	1.17	0.98	1.62	3.06	1.65	0	0	1.04	0	0	0.62	0	1.41333	0.276667
ENSRNOG00000048122	H2ac1	H2A clustered histone 1 [Source:RGD Symbol;Acc:3854]	3.211	1.68296	0.0145542	0.10948	yes	up	0.49	0.64	0.47	0.44	0.47	0	0.47	0.89	0.49	3.24	2.14	1.65	0.418333	1.48
ENSRNOG00000048197	Saxo1	stabilizer of axonemal microtubules 1 [Source:RGD Symbol;Acc:1583685]	6.313	2.65831	0.0460632	0.218126	yes	up	0	0	0	0	0	0	0	0	0	0.08	0.04	0.04	0	0.0266667
ENSRNOG00000048353	Apeg3	antisense paternally expressed gene 3 [Source:RGD Symbol;Acc:1563921]	23.548	4.55754	0.0288869	0.167054	yes	up	0	0	0	0	0	0	0	0	0	0	0.85	0.6	0	0.241667
ENSRNOG00000048363	Dnah5	dynein, axonemal, heavy chain 5 [Source:RGD Symbol;Acc:1560828]	2.797	1.48403	0.0139607	0.107321	yes	up	0.03	0.02	0.03	0.01	0	0.01	0.03	0.05	0.04	0.03	0.05	0.09	0.0166667	0.0483333
ENSRNOG00000048384	AABR07065834.1	-	6.306	2.65675	0.0457237	0.217279	yes	up	0	0	0	0	0	0	0	0.53	0.59	1.1	0	0	0	0.37
ENSRNOG00000048402	Igh-6	immunoglobulin heavy chain 6 [Source:RGD Symbol;Acc:1359202]	3.4	1.76559	0.000231757	0.00761648	yes	up	0.98	1.94	1.35	2.54	2.92	0.5	3.79	6.5	6.74	2.98	8.8	8.02	1.705	6.13833
ENSRNOG00000048411	Uhrf1	ubiquitin-like with PHD and ring finger domains 1 [Source:RGD Symbol;Acc:1595855]	3.042	1.6048	8.76849e-05	0.0039313	yes	up	0.19	0.13	0.12	0.23	0.14	0.17	0.61	0.52	0.57	0.19	0.39	0.71	0.163333	0.498333
ENSRNOG00000048456	Rpl8	ribosomal protein L8 [Source:RGD Symbol;Acc:619827]	0.008	-6.99129	0.0136229	0.105927	yes	down	0	1.91	1.84	0	0	0	0	0	0	0	0	0	0.625	0
ENSRNOG00000048518	AABR07028558.1	-	0.09	-3.47809	0.00620411	0.0656963	yes	down	0.77	0	0.3	0.23	0.25	0.33	0	0	0	0	0	0	0.313333	0
ENSRNOG00000048630	Klk1c6	kallikrein 1-related peptidase C6 [Source:RGD Symbol;Acc:1303220]	0.082	-3.60371	0.000220304	0.00731108	yes	down	1.02	0.55	0.54	0.49	1.14	0.79	0	0.3	0	0	0	0	0.755	0.05
ENSRNOG00000048782	Wnt7a	Wnt family member 7A [Source:RGD Symbol;Acc:69079]	3.441	1.78286	0.00746953	0.0731114	yes	up	0.1	0	0.04	0.07	0.19	0.1	0.68	0.26	0.15	0.11	0.38	0.22	0.0833333	0.3
ENSRNOG00000048976	LOC501467	similar to spermatogenesis associated glutamate (E)-rich protein 4d [Source:RGD Symbol;Acc:1587222]	8.927	3.15824	0.029593	0.169544	yes	up	0	0	0	0	0	0	0.24	0	0.24	0.23	0	0	0	0.118333
ENSRNOG00000049007	LOC100911313	regulator of microtubule dynamics protein 3-like [Source:RGD Symbol;Acc:6493329]	5.722	2.51661	0.0399403	0.202089	yes	up	0	0.14	0	0	0	0.18	0.41	0	2.31	0.17	0.36	0	0.0533333	0.541667
ENSRNOG00000049045	AABR07045032.1	-	0.472	-1.08256	0.00385384	0.0480783	yes	down	0.47	0.33	0.69	0.82	0.46	0.54	0.26	0.18	0.38	0.11	0.27	0.43	0.551667	0.271667
ENSRNOG00000049096	Mcpt8l2	mast cell protease 8-like 2 [Source:RGD Symbol;Acc:1302938]	0.301	-1.73382	0.0108207	0.0921072	yes	down	0.27	0.26	0.26	0.25	0.52	0.28	0.09	0.08	0	0.17	0.2	0	0.306667	0.09
ENSRNOG00000049115	Ccr5	C-C motif chemokine receptor 5 [Source:RGD Symbol;Acc:620596]	2.336	1.22423	9.49954e-06	0.000857492	yes	up	1.1	0.84	0.85	1.09	1.04	0.47	2.31	2.42	1.98	2.26	1.87	2.6	0.898333	2.24
ENSRNOG00000049150	AABR07045621.1	-	3.928	1.97379	0.012133	0.0986076	yes	up	0.11	0	0.03	0.2	0.14	0	0.6	0.23	0.07	0.14	0.4	0.65	0.08	0.348333
ENSRNOG00000049192	Hmgn5	high mobility group nucleosome binding domain 5 [Source:RGD Symbol;Acc:6497694]	0.46	-1.11963	0.0166523	0.11867	yes	down	2.69	1.21	1.84	5.44	1.8	1.44	0.56	0.39	1.22	1.91	1.39	1.37	2.40333	1.14
ENSRNOG00000049331	LOC685048	similar to paired immunoglobin-like type 2 receptor beta [Source:RGD Symbol;Acc:1583253]	2.954	1.56278	0.000153374	0.00576858	yes	up	0.62	0.65	1.35	1.7	1.42	0.34	3	3.66	2.86	2.48	2.7	4.21	1.01333	3.15167
ENSRNOG00000049361	Gas7	growth arrest specific 7 [Source:RGD Symbol;Acc:621550]	2.746	1.45728	9.29274e-06	0.00085016	yes	up	1.19	0.66	1.1	0.82	1.34	0.67	3.36	2.79	2.04	1.59	3	3.28	0.963333	2.67667
ENSRNOG00000049422	LOC108348047	low affinity immunoglobulin gamma Fc region receptor III [Source:RGD Symbol;Acc:11390928]	3.937	1.9771	5.00224e-07	0.000131942	yes	up	3.79	0.93	3.65	2.23	2.13	2.35	12.26	9.8	8.55	7.53	11.61	11.47	2.51333	10.2033
ENSRNOG00000049445	Klk15	kallikrein-related peptidase 15 [Source:RGD Symbol;Acc:1310995]	0.156	-2.67742	0.0413863	0.205716	yes	down	0	0	0	0.21	0.11	0.12	0	0	0	0	0	0	0.0733333	0
ENSRNOG00000049649	Hist1h2ah	histone cluster 1 H2A family member H [Source:RGD Symbol;Acc:1594367]	0.247	-2.01608	0.0372024	0.193987	yes	down	0.86	0.36	0.8	0.38	0	1.75	0.4	0	0	0	0.46	0	0.691667	0.143333
ENSRNOG00000049676	St6galnac5	ST6 N-acetylgalactosaminide alpha-2,6-sialyltransferase 5 [Source:RGD Symbol;Acc:1564252]	10.858	3.44066	0.00418068	0.0507832	yes	up	0	0	0	0	0.05	0	0.43	0.27	0	0.05	0.11	0.05	0.00833333	0.151667
ENSRNOG00000049751	LOC100912163	AT-rich interactive domain-containing protein 4B-like [Source:RGD Symbol;Acc:6488837]	18.077	4.17612	0.000825784	0.0178802	yes	up	0.04	0.11	0.15	0.17	0.1	0.18	0.3	1.39	0.06	4.65	0.13	2.51	0.125	1.50667
ENSRNOG00000049870	AABR07065812.2	-	16.123	4.01102	0.00110497	0.021353	yes	up	0	0	0	0.41	0	0	3.72	1.24	0.45	0.43	3.97	0.22	0.0683333	1.67167
ENSRNOG00000049913	Rbm12	RNA binding motif protein 12 [Source:RGD Symbol;Acc:1594333]	88.658	6.47018	0.0177505	0.12359	yes	up	0	0	0	0	0	0	0	0	0.45	0	0.83	0	0	0.213333
ENSRNOG00000049925	Cd79al	Cd79a molecule-like [Source:RGD Symbol;Acc:1598036]	5.895	2.55949	0.0178182	0.123892	yes	up	0	0	1.74	1.87	0	0	0.38	3.89	0.33	1.75	7.79	10.81	0.601667	4.15833
ENSRNOG00000049949	Hapln4	hyaluronan and proteoglycan link protein 4 [Source:RGD Symbol;Acc:1308408]	0.238	-2.07204	0.0190594	0.129118	yes	down	0.19	0	0.2	0.01	0.06	0.09	0.03	0.03	0.03	0	0.02	0.02	0.0916667	0.0216667
ENSRNOG00000050000	AABR07034739.1	Ig lambda-2 chain C region [Source:UniProtKB/Swiss-Prot;Acc:P20767]	3.1	1.63219	0.00718151	0.0713584	yes	up	6.23	3.32	1.97	2.98	3.12	2.61	6.95	5.06	8	2.49	35.89	8.8	3.37167	11.1983
ENSRNOG00000050006	Agtr2	angiotensin II receptor, type 2 [Source:RGD Symbol;Acc:2072]	0.095	-3.39167	0.0297437	0.170215	yes	down	0	0	0	0.02	0.08	0.04	0	0	0	0	0	0	0.0233333	0
ENSRNOG00000050024	Ms4a4e	membrane spanning 4-domains A4E [Source:RGD Symbol;Acc:6493207]	2.393	1.25855	0.00564774	0.0616696	yes	up	0.54	0.14	0.62	0.74	0.34	0.15	0.89	1.13	0.86	0.78	1.27	1.45	0.421667	1.06333
ENSRNOG00000050035	Sall4	spalt-like transcription factor 4 [Source:RGD Symbol;Acc:1597672]	4.046	2.01643	0.0444981	0.214059	yes	up	0.02	0	0	0	0.04	0	0.13	0.11	0.04	0	0.02	0.02	0.01	0.0533333
ENSRNOG00000050039	AABR07070858.1	-	0.417	-1.26058	0.00185632	0.0296631	yes	down	1.35	0.5	0.84	0.81	0.39	0.46	0.36	0.28	0.11	0.44	0.29	0.41	0.725	0.315
ENSRNOG00000050042	Myh8	myosin heavy chain 8 [Source:RGD Symbol;Acc:620356]	6.243	2.64224	0.0235734	0.146549	yes	up	0	0	0	0	0	0	0.01	0.01	0	0	0.01	0.01	0	0.00666667
ENSRNOG00000050049	AABR07009787.1	-	0.454	-1.13877	0.0443665	0.213527	yes	down	0.98	0.41	1.99	1.24	0.75	0.73	0.76	0.8	0	0.3	0.47	0.55	1.01667	0.48
ENSRNOG00000050059	AABR07035776.1	paired immunoglobulin-like type 2 receptor alpha-like [Source:NCBI gene;Acc:100910497]	8.982	3.16706	0.0126829	0.101174	yes	up	0.09	0	0	0	0	0	0.33	0.09	0.11	0	0	0.61	0.015	0.19
ENSRNOG00000050102	AABR07065699.1	-	9.467	3.24294	0.0295308	0.169427	yes	up	0	0	0	0	0	0	1.61	0	0.97	0	1.06	0	0	0.606667
ENSRNOG00000050129	AABR07000137.1	-	4.341	2.11798	0.0266406	0.158486	yes	up	0	0	0	0	0.14	0	0.14	0.27	0.15	0.28	0	0.14	0.0233333	0.163333
ENSRNOG00000050134	LOC108348293	uncharacterized LOC108348293 [Source:RGD Symbol;Acc:11360501]	15.793	3.98121	0.0101551	0.0887857	yes	up	0	0	0	0	0	0	0.77	0.13	0.29	0	0	0.41	0	0.266667
ENSRNOG00000050215	AABR07044375.1	-	4.079	2.02805	0.000235688	0.0076835	yes	up	0.53	0.56	0.3	0.07	0.29	0.14	1.1	1.93	1.12	0.81	2.23	1.15	0.315	1.39
ENSRNOG00000050337	AABR07054264.1	-	0.23	-2.11758	0.0456733	0.217141	yes	down	0	9.55	5.05	0	12.34	12.76	0	0	0	5.96	0	0	6.61667	0.993333
ENSRNOG00000050419	Avil	advillin [Source:RGD Symbol;Acc:620301]	2.525	1.33656	0.000152327	0.00575048	yes	up	0.5	0.37	0.44	0.57	0.43	0.39	0.47	1.49	1	1.09	1.31	0.75	0.45	1.01833
ENSRNOG00000050420	Krt5	keratin 5 [Source:RGD Symbol;Acc:727894]	0.075	-3.73397	0.00619916	0.0656781	yes	down	5.88	0	7.97	0.16	2.88	0	0.74	0.04	0.13	0.04	0	0.15	2.815	0.183333
ENSRNOG00000050475	AABR07061556.1	-	0.13	-2.9408	0.0363102	0.191498	yes	down	0	0	0.31	0.1	0.11	0	0	0	0	0	0	0	0.0866667	0
ENSRNOG00000050499	Mup4	major urinary protein 4 [Source:RGD Symbol;Acc:735211]	0.469	-1.09171	0.00785858	0.0755718	yes	down	8.24	4.5	6.02	5.67	3.64	4.02	2.49	2.88	3.41	0.85	4.97	1.36	5.34833	2.66
ENSRNOG00000050586	AABR07034362.2	-	8.996	3.16936	0.0345479	0.185872	yes	up	0	0	0	0	0	0	0.34	0	0	0.17	0.58	0	0	0.181667
ENSRNOG00000050697	Ctsz	cathepsin Z [Source:RGD Symbol;Acc:708479]	2.123	1.08628	4.9436e-07	0.000132111	yes	up	10.92	8.65	8.53	8.34	13.15	9	29.04	19.6	18.42	16.69	25.17	22.16	9.765	21.8467
ENSRNOG00000050714	Islr2	immunoglobulin superfamily containing leucine-rich repeat 2 [Source:RGD Symbol;Acc:6497037]	2.585	1.36996	0.000487455	0.0126117	yes	up	0.21	0.1	0.18	0.15	0.23	0.1	0.69	0.51	0.39	0.27	0.49	0.29	0.161667	0.44
ENSRNOG00000050719	AABR07009357.1	-	6.696	2.74333	0.0193591	0.130064	yes	up	0.62	0	0	0	0	0	1.13	0.32	0	2.25	2.08	0	0.103333	0.963333
ENSRNOG00000050761	LOC100909524	protein Z-dependent protease inhibitor-like [Source:RGD Symbol;Acc:6503444]	6.985	2.80434	0.000153748	0.00577193	yes	up	0.5	0	0.38	0.68	0	0.43	3.08	3.05	2.48	1.11	2.62	2.29	0.331667	2.43833
ENSRNOG00000050860	Abcb11	ATP binding cassette subfamily B member 11 [Source:RGD Symbol;Acc:619930]	5.266	2.39663	2.31076e-05	0.00160724	yes	up	0.37	0.22	0.6	0.95	0.92	0.86	1.25	3.87	2	4.87	6.15	3.32	0.653333	3.57667
ENSRNOG00000050877	LOC100912538	centrin-3-like [Source:RGD Symbol;Acc:6486167]	2.279	1.18869	0.00879256	0.0812821	yes	up	0.23	0.93	1.36	1.01	0.39	0.73	2.64	1.07	2.22	1.4	0.98	1.4	0.775	1.61833
ENSRNOG00000050888	LOC691320	similar to cytochrome P450 4F1 [Source:RGD Symbol;Acc:1585095]	0.02	-5.65328	0.021442	0.138778	yes	down	1.01	0	0	0	0	0.33	0	0	0	0	0	0	0.223333	0
ENSRNOG00000050898	AABR07034730.2	-	9.407	3.23374	0.0088069	0.0813777	yes	up	0	0.38	0	0	0	0	1.67	2.42	0	0.41	2.4	0	0.0633333	1.15
ENSRNOG00000050912	AABR07065651.4	-	0.084	-3.5726	0.0134649	0.105141	yes	down	0	1.4	0	1.74	0.56	0.6	0	0	0	0	0	0	0.716667	0
ENSRNOG00000050933	LOC100912564	histone H4-like [Source:RGD Symbol;Acc:6486282]	0.41	-1.28777	0.0227955	0.143782	yes	down	13.36	5.13	18.64	11.33	2.47	7.89	7.14	5.46	0.86	5.59	1.86	3.33	9.80333	4.04
ENSRNOG00000050941	Olr1587	olfactory receptor 1587 [Source:RGD Symbol;Acc:1334407]	6.202	2.63263	0.0430395	0.210431	yes	up	0	0	0	0	0.08	0	0	0	0.08	0.47	0.27	0	0.0133333	0.136667
ENSRNOG00000050996	Kctd4	potassium channel tetramerization domain containing 4 [Source:RGD Symbol;Acc:1594637]	0.178	-2.49193	0.027443	0.161837	yes	down	0.02	0.02	0.04	0.09	0	0	0.02	0	0	0	0	0	0.0283333	0.00333333
ENSRNOG00000051015	Cd70	Cd70 molecule [Source:RGD Symbol;Acc:1588573]	6.008	2.58686	0.0104548	0.0901641	yes	up	0	0	0	0	0	0.11	0.2	0.18	0.3	0	0.22	0.1	0.0183333	0.166667
ENSRNOG00000051104	AABR07039033.1	-	8.801	3.13759	0.0154995	0.11348	yes	up	0	0	0	0	0	0	0.09	0.09	0.05	0	0	0.05	0	0.0466667
ENSRNOG00000051114	AABR07038879.1	-	10.732	3.42391	0.0161521	0.116536	yes	up	0	0	0	0	0	0	0	0.32	0	0.2	0.11	0.1	0	0.121667
ENSRNOG00000051147	AABR07011057.2	-	3.285	1.71592	0.000461396	0.0121385	yes	up	0.24	0.06	0.38	0.34	0.33	0.09	1.19	1.04	0.38	0.61	0.97	0.83	0.24	0.836667
ENSRNOG00000051163	AC114233.2	-	3.728	1.89858	0.0393657	0.20028	yes	up	0.61	0	1.7	0	0	1.23	0	4.89	1.2	2.79	3.23	2.31	0.59	2.40333
ENSRNOG00000051168	AABR07049037.1	-	0.109	-3.19756	0.0373937	0.194485	yes	down	1.88	0.4	0	0	0	0.48	0	0	0	0	0	0	0.46	0
ENSRNOG00000051235	C2	complement C2 [Source:RGD Symbol;Acc:2231]	2.238	1.16211	1.0282e-06	0.000210937	yes	up	3.51	2.55	3.81	2.97	3.38	3.41	8.32	7.49	5.82	4.96	9.38	10.37	3.27167	7.72333
ENSRNOG00000051285	AABR07070312.1	-	18.455	4.20595	0.0332418	0.181685	yes	up	0	0	0	0	0	0	0	0.28	0.31	0	0	0	0	0.0983333
ENSRNOG00000051325	AABR07039000.1	-	0.136	-2.87773	0.00539018	0.0599532	yes	down	0.11	0.22	0.17	0	0.18	0.07	0	0	0.07	0	0	0	0.125	0.0116667
ENSRNOG00000051399	Col10a1	collagen type X alpha 1 chain [Source:RGD Symbol;Acc:2371]	0.106	-3.23722	0.0209874	0.136839	yes	down	0.43	0.03	0.3	0	0	0	0	0	0	0.03	0.03	0	0.126667	0.01
ENSRNOG00000051495	AABR07010986.1	-	2.359	1.23826	0.0194906	0.130559	yes	up	0.16	0.15	0.34	0.07	0.23	0.63	0.27	0.38	0.55	1.15	0.91	0.84	0.263333	0.683333
ENSRNOG00000051598	AABR07013583.1	-	0.419	-1.25643	0.0188286	0.127982	yes	down	0.25	0.15	0.15	0.29	0.19	0.12	0.13	0.03	0.07	0.2	0.03	0.03	0.191667	0.0816667
ENSRNOG00000051739	AABR07061001.1	-	0.108	-3.20731	0.0223995	0.142256	yes	down	0	0	0	3.92	1.78	0.05	0	0	0.27	0	0	0	0.958333	0.045
ENSRNOG00000051860	Rnase4	ribonuclease A family member 4 [Source:RGD Symbol;Acc:61823]	2.039	1.02759	0.00268352	0.0380869	yes	up	0.6	0.76	0.76	1.3	0.6	0.88	1.21	1.55	1.42	3.16	1.73	1.28	0.816667	1.725
ENSRNOG00000051876	AABR07050393.1	-	7.533	2.91321	0.0393334	0.200216	yes	up	0	0	0	0	0	0	0	0.35	0	0.12	0	0.12	0	0.0983333
ENSRNOG00000051941	Fam78b	family with sequence similarity 78, member B [Source:RGD Symbol;Acc:1564387]	0.459	-1.12222	0.0245293	0.150057	yes	down	0.65	0.66	0.72	0.59	0.94	0.57	0.21	0.1	0.43	0.21	0.83	0.21	0.688333	0.331667
ENSRNOG00000051943	LOC102547817	uncharacterized LOC102547817 [Source:RGD Symbol;Acc:7717978]	6.299	2.65515	0.0454805	0.216731	yes	up	0	0	0	0	0	0	0	0	0.08	0.04	0	0.04	0	0.0266667
ENSRNOG00000051964	LOC108348190	uncharacterized LOC108348190 [Source:RGD Symbol;Acc:11520363]	0.353	-1.50212	2.04191e-09	5.92447e-06	yes	down	308.89	326.43	322.92	367.06	353.15	456.02	131.5	118.44	145.12	123.72	133.49	116.12	355.745	128.065
ENSRNOG00000051993	Gdf10	growth differentiation factor 10 [Source:RGD Symbol;Acc:621512]	0.395	-1.3409	0.000328269	0.00967656	yes	down	0.94	0.74	0.41	0.63	1.1	0.49	0.5	0.4	0.27	0.25	0.17	0.36	0.718333	0.325
ENSRNOG00000052064	Parvg	parvin, gamma [Source:RGD Symbol;Acc:1597417]	2.281	1.18987	1.04187e-05	0.000916037	yes	up	0.68	0.99	1.17	0.88	1.34	1.08	3.06	2.51	2.25	1.78	2.99	2	1.02333	2.43167
ENSRNOG00000052085	AABR07049688.1	-	0.423	-1.23972	0.0219929	0.140641	yes	down	3.3	4.16	7.49	2.34	0.81	5	1.56	0.76	0.8	0.9	0.86	0.86	3.85	0.956667
ENSRNOG00000052119	AABR07067556.1	-	0.142	-2.82069	0.0396199	0.20107	yes	down	0	0	3.11	39.51	9.07	56.97	0	0	0	0	0	0	18.11	0
ENSRNOG00000052128	Clec2e	C-type lectin domain family 2, member E [Source:RGD Symbol;Acc:1587527]	0.094	-3.40803	0.0311573	0.175001	yes	down	0	0	0.03	0.06	0	0.14	0	0	0	0	0	0	0.0383333	0
ENSRNOG00000052192	LOC103694079	vacuolar ATPase assembly integral membrane protein Vma21-like [Source:RGD Symbol;Acc:9104485]	0.091	-3.46518	0.0112487	0.0939398	yes	down	5.12	1.72	1.76	3.07	0.08	1.99	3.3	0	1.44	0	8.32	0	2.29	2.17667
ENSRNOG00000052207	LOC100909878	40S ribosomal protein S15a-like [Source:RGD Symbol;Acc:6501297]	16.506	4.04494	0.00693332	0.0704431	yes	up	0	0	0	0	0	0	0.74	1.01	0	0	0.78	0.74	0	0.545
ENSRNOG00000052486	Kcna6	potassium voltage-gated channel subfamily A member 6 [Source:RGD Symbol;Acc:62083]	0.255	-1.97118	0.0485496	0.224867	yes	down	0.12	0.01	0.11	0	0.04	0	0.02	0.01	0	0.01	0.02	0.02	0.0466667	0.0133333
ENSRNOG00000052525	AABR07027526.1	-	0.418	-1.26004	0.0306653	0.173534	yes	down	1.69	1.84	1.48	2.57	0.82	1.18	0	1.03	1.26	0.8	0.31	0.68	1.59667	0.68
ENSRNOG00000052604	LOC100361907	complement factor H-related protein B [Source:RGD Symbol;Acc:2319172]	0.224	-2.16133	0.0265615	0.158201	yes	down	0.34	0.09	0.19	0.78	0	0.18	0.08	0.15	0	0.1	0	0	0.263333	0.055
ENSRNOG00000052613	LOC103689977	caspase-6 [Source:RGD Symbol;Acc:9205219]	0.074	-3.75497	0.00707192	0.0709287	yes	down	4.06	0.1	0.86	0.99	0.16	0	0	0	0	0.33	0	0.02	1.02833	0.0583333
ENSRNOG00000052618	AABR07063740.1	uncharacterized LOC102554202 [Source:NCBI gene;Acc:102554202]	6.044	2.59559	0.0236691	0.146964	yes	up	0	0	0	0	0.02	0	0	0	0.02	0.05	0.06	0.12	0.00333333	0.0416667
ENSRNOG00000052668	Tcf24	transcription factor 24 [Source:RGD Symbol;Acc:1589398]	0.468	-1.09653	0.0223779	0.142207	yes	down	1.68	0.74	2.79	3.26	2.65	1.83	2.29	0.83	1.29	0.37	0.5	0.56	2.15833	0.973333
ENSRNOG00000052761	AC095390.2	-	0.363	-1.46129	0.0362022	0.191376	yes	down	0.24	0.31	0.11	0.22	0.23	0.25	0.12	0.11	0.12	0.11	0	0	0.226667	0.0766667
ENSRNOG00000052783	LOC102547039	disheveled-associated activator of morphogenesis 2-like [Source:RGD Symbol;Acc:7643518]	0.107	-3.22817	0.0252842	0.153107	yes	down	0	0.2	0	0.19	0.2	0	0	0	0	0	0	0	0.0983333	0
ENSRNOG00000052810	Cyp2c11	cytochrome P450, subfamily 2, polypeptide 11 [Source:RGD Symbol;Acc:2469]	0.121	-3.04141	1.92017e-08	1.4444e-05	yes	down	35.92	26.46	37.8	41.29	47.04	41.7	7.69	9.14	2.68	3.38	3.29	3.02	38.3683	4.86667
ENSRNOG00000052847	AABR07025673.1	-	0.374	-1.417	0.00138603	0.0247367	yes	down	0.18	0.2	0.5	0.23	0.18	0.23	0.16	0.09	0.05	0.12	0.13	0.05	0.253333	0.1
ENSRNOG00000052868	AABR07069816.1	-	7.705	2.94575	0.0436896	0.211724	yes	up	0	0	0	0	0	0	0	0	0.02	0	0.06	0.02	0	0.0166667
ENSRNOG00000052932	AABR07005808.1	-	0.33	-1.59755	0.0397821	0.201591	yes	down	0.54	2.17	5.49	5.08	5.99	3.73	0.5	2.5	0.29	0	0.58	3.95	3.83333	1.30333
ENSRNOG00000052940	AABR07030791.1	-	6.277	2.65005	0.0446937	0.214441	yes	up	0	0	0	0	0	0	0	0	0.07	0	0.08	0.14	0	0.0483333
ENSRNOG00000053026	Shcbp1	SHC binding and spindle associated 1 [Source:RGD Symbol;Acc:1590844]	4.287	2.09991	0.0100315	0.0884671	yes	up	0	0.14	0	0.09	0.13	0	0.22	0.5	0.22	0.06	0.39	0.34	0.06	0.288333
ENSRNOG00000053047	Top2a	DNA topoisomerase II alpha [Source:RGD Symbol;Acc:62048]	2.616	1.3873	9.35182e-05	0.00412008	yes	up	0.21	0.24	0.34	0.34	0.32	0.2	0.98	0.91	0.47	0.33	0.83	1.05	0.275	0.761667
ENSRNOG00000053075	B4galnt4	beta-1,4-N-acetyl-galactosaminyl transferase 4 [Source:RGD Symbol;Acc:1310052]	4.555	2.18743	2.55284e-06	0.000370344	yes	up	0.14	0.15	0.29	0.24	0.34	0.12	1.54	1.19	0.68	0.72	1.45	0.67	0.213333	1.04167
ENSRNOG00000053155	AABR07027811.2	-	12.534	3.64777	0.0436205	0.211642	yes	up	0	0	0	0	0	0	2.51	0.69	0	0	0	0	0	0.533333
ENSRNOG00000053190	AABR07012635.1	-	0.486	-1.04059	0.00021133	0.00714162	yes	down	20.19	17.16	29.85	22.9	14.32	13.95	8.79	10.02	10.58	13.88	10.18	6	19.7283	9.90833
ENSRNOG00000053223	LOC102548225	uncharacterized LOC102548225 [Source:RGD Symbol;Acc:7648927]	2.155	1.10798	0.0299819	0.170904	yes	up	0.08	0.02	0.08	0.05	0.03	0.03	0.05	0.08	0.14	0.11	0.12	0.18	0.0483333	0.113333
ENSRNOG00000053272	Chi3l1	chitinase 3 like 1 [Source:RGD Symbol;Acc:620874]	2.137	1.09546	0.00169231	0.0278984	yes	up	0.68	0.43	0.37	0.54	0.81	0.55	1.78	1.07	1.16	1.01	2	0.63	0.563333	1.275
ENSRNOG00000053317	Efcab11	EF-hand calcium binding domain 11 [Source:RGD Symbol;Acc:1565006]	2.176	1.12145	0.0445711	0.214207	yes	up	0.18	0.04	0.04	0.08	0.13	0.19	0.18	0.33	0.31	0.26	0.05	0.39	0.11	0.253333
ENSRNOG00000053327	AABR07060953.1	-	5.453	2.44712	0.0305227	0.173258	yes	up	0	0	0	0	0.27	0	0.26	1.03	0.28	0.8	0	0	0.045	0.395
ENSRNOG00000053334	Stmn4	stathmin 4 [Source:RGD Symbol;Acc:69349]	6.528	2.70674	0.0144202	0.108956	yes	up	0	0	0.05	0	0	0	0.1	0.19	0	0.15	0	0.1	0.00833333	0.09
ENSRNOG00000053343	AC098459.2	-	0.367	-1.44449	0.000972917	0.0197995	yes	down	0.59	0.45	0.65	0.37	0.19	0.27	0.13	0.07	0.15	0.18	0.26	0.19	0.42	0.163333
ENSRNOG00000053400	Cfi	complement factor I [Source:RGD Symbol;Acc:620429]	3.205	1.68021	7.78817e-08	3.16355e-05	yes	up	3.18	3.15	2.96	3	2.69	3.52	8.72	12.77	8.87	8.49	15.42	8.77	3.08333	10.5067
ENSRNOG00000053494	Mcpt1l1	mast cell protease 1-like 1 [Source:RGD Symbol;Acc:2321286]	0.102	-3.29335	0.00743627	0.0729616	yes	down	0.58	0	0.48	0.07	1.2	0.23	0	0	0	0	0.24	0	0.426667	0.04
ENSRNOG00000053699	AC096809.1	-	0.259	-1.95156	0.00330717	0.0433626	yes	down	1.97	1.83	5.02	6.87	5.99	8.44	3.59	1.33	0	1.16	1.01	1.06	5.02	1.35833
ENSRNOG00000053746	Olr1668	olfactory receptor 1668 [Source:RGD Symbol;Acc:1332634]	0.34	-1.55559	3.23809e-05	0.00201735	yes	down	12.37	5.24	15.77	25.19	19.98	14.17	6.18	4.02	5.37	5.85	4.57	6.72	15.4533	5.45167
ENSRNOG00000053769	Soat2	sterol O-acyltransferase 2 [Source:RGD Symbol;Acc:628865]	0.328	-1.6079	0.0239824	0.14814	yes	down	0.03	0.23	0.11	0.08	0.03	0.12	0.06	0.03	0.03	0.03	0	0.05	0.1	0.0333333
ENSRNOG00000053803	AABR07058656.1	-	0.443	-1.17624	0.000695998	0.0161551	yes	down	13.75	7.4	23.01	32.17	17.66	17.91	19.29	9.82	11.44	8.1	8.71	8.26	18.65	10.9367
ENSRNOG00000053840	AC103535.1	-	0.109	-3.19425	0.0193181	0.129917	yes	down	0.15	0.04	0.05	0	0	0.05	0	0	0	0	0	0	0.0483333	0
ENSRNOG00000053946	AC120807.1	-	0.153	-2.70579	0.0391894	0.199733	yes	down	0.04	0	0.02	0.02	0	0	0	0	0	0	0	0	0.0133333	0
ENSRNOG00000053979	Egf	epidermal growth factor [Source:RGD Symbol;Acc:2542]	0.358	-1.48345	1.80159e-08	1.52459e-05	yes	down	203.18	255.1	255.58	267.73	275.05	340.79	100.33	96.36	124.06	88.3	107.66	84.88	266.238	100.265
ENSRNOG00000054016	AABR07030091.1	-	0.221	-2.18055	3.4871e-06	0.000453994	yes	down	2.33	2.59	1.66	4.23	4.19	6.36	1.28	0.76	0.23	0.61	0.56	1.31	3.56	0.791667
ENSRNOG00000054129	Ctla4	cytotoxic T-lymphocyte-associated protein 4 [Source:RGD Symbol;Acc:61975]	3.534	1.82146	0.0117807	0.0966732	yes	up	0.07	0	0	0.06	0.15	0.04	0.17	0.26	0.11	0.07	0.34	0.16	0.0533333	0.185
ENSRNOG00000054156	AABR07001392.1	-	0.137	-2.86416	0.0410137	0.204665	yes	down	0	0.02	0.15	0.06	0	0	0	0	0	0	0	0	0.0383333	0
ENSRNOG00000054194	AABR07018116.1	-	0.218	-2.19574	0.0426611	0.209034	yes	down	0.39	0.11	0.12	0	0	0.27	0.13	0	0	0	0	0	0.148333	0.0216667
ENSRNOG00000054218	Il18rap	interleukin 18 receptor accessory protein [Source:RGD Symbol;Acc:727867]	2.598	1.37726	1.70913e-05	0.00131486	yes	up	0.16	0.11	0.12	0.17	0.15	0.15	0.48	0.5	0.35	0.25	0.41	0.36	0.143333	0.391667
ENSRNOG00000054251	Clec7a	C-type lectin domain containing 7A [Source:RGD Symbol;Acc:1565140]	2.294	1.19811	5.98342e-08	2.89341e-05	yes	up	3.11	4.01	4.06	4.32	5.74	4.98	11.09	10.74	8.19	10.34	13.17	11.74	4.37	10.8783
ENSRNOG00000054265	Ly49si2	immunoreceptor Ly49si2 [Source:RGD Symbol;Acc:1359240]	8.156	3.0278	0.000365334	0.0103198	yes	up	0.05	0.05	0	0.05	0	0	0.3	0.19	0.6	0.15	0.28	0.3	0.025	0.303333
ENSRNOG00000054349	AABR07011152.1	-	6.121	2.61377	0.0448023	0.21481	yes	up	0	0	0	0	0	0	8.76	10.13	21.59	0	0	0	0	6.74667
ENSRNOG00000054362	AABR07066470.1	-	6.274	2.64939	0.0445752	0.214176	yes	up	0	0	0	0	0	0	0	0	0	0.04	0.05	0.09	0	0.03
ENSRNOG00000054373	AABR07000484.1	-	0.223	-2.16658	0.00928511	0.0837392	yes	down	9.71	3.56	10.64	22.3	10.76	13.28	1.89	4.88	0	0	8.89	0	11.7083	2.61
ENSRNOG00000054375	Nhlh2	nescient helix loop helix 2 [Source:RGD Symbol;Acc:1308294]	0.107	-3.22235	1.87242e-05	0.001393	yes	down	1.05	0.16	0.79	1.92	1.08	0.99	0.07	0.09	0.02	0.17	0.03	0.21	0.998333	0.0983333
ENSRNOG00000054401	Adgrg4	adhesion G protein-coupled receptor G4 [Source:RGD Symbol;Acc:1564057]	0.156	-2.67872	0.00436275	0.0523066	yes	down	0.43	0.99	0.68	1.17	0.14	0.45	0.41	0	0	0	0.16	0	0.643333	0.095
ENSRNOG00000054418	AABR07005779.3	-	11.378	3.50819	0.0229855	0.144308	yes	up	0	0	0	0	0	0	0.2	0	0	0	0.21	0.19	0	0.1
ENSRNOG00000054531	AABR07016578.2	-	3.185	1.6711	0.0282211	0.165084	yes	up	0	0.45	0.87	0.36	0	0	0.76	1.31	0.78	0.5	1.15	1.5	0.28	1
ENSRNOG00000054665	AABR07066861.1	-	3.28	1.71378	0.0306482	0.173485	yes	up	0	0.15	0.11	0.05	0.06	0	0.11	0.05	0.17	0.38	0.51	0.16	0.0616667	0.23
ENSRNOG00000054764	Flt3	fms-related tyrosine kinase 3 [Source:RGD Symbol;Acc:61308]	2.434	1.28321	0.000578336	0.0140335	yes	up	0.62	0.14	0.5	0.94	0.49	0.4	1.36	1.43	1.23	1.17	1	1.69	0.515	1.31333
ENSRNOG00000054843	AABR07005593.1	-	6.749	2.75458	0.0316504	0.176163	yes	up	0.04	0	0	0	0	0	0	0.07	0.2	0	0.18	0	0.00666667	0.075
ENSRNOG00000054860	Clec12a	C-type lectin domain family 12, member A [Source:RGD Symbol;Acc:1592991]	2.028	1.01998	0.000286346	0.00885188	yes	up	1.45	2.03	2.26	2.88	2.39	1.68	4.76	6.15	3.85	4.18	5.55	9	2.115	5.58167
ENSRNOG00000054941	AABR07028092.1	-	0.157	-2.67266	0.0405011	0.203508	yes	down	0	0.13	0	0.07	0.07	0	0	0	0	0	0	0	0.045	0
ENSRNOG00000054954	Lilrb2	leukocyte immunoglobulin like receptor B2 [Source:RGD Symbol;Acc:70895]	3.65	1.86802	0.00230345	0.0342482	yes	up	0.02	0.06	0	0.06	0.05	0.15	0.18	0.19	0.21	0.22	0.23	0.31	0.0566667	0.223333
ENSRNOG00000054979	LOC108348116	glandular kallikrein-3, submandibular-like [Source:RGD Symbol;Acc:11460610]	0.128	-2.96063	1.33423e-06	0.000248608	yes	down	1.91	4.46	3.01	2.71	3.41	4.07	0.18	0.34	0.37	0.7	0.41	0.53	3.26167	0.421667
ENSRNOG00000054990	AABR07060133.1	-	3.155	1.65764	0.0261477	0.15647	yes	up	0.28	0.05	0	0.1	0	0.12	0.17	0.21	0.17	0.27	0.57	0.55	0.0916667	0.323333
ENSRNOG00000054991	AABR07026281.1	-	10.373	3.3747	0.0177287	0.123523	yes	up	0	0	0	0	0	0	0	0.03	0.06	0.09	0.03	0	0	0.035
ENSRNOG00000055103	Cftr	CF transmembrane conductance regulator [Source:RGD Symbol;Acc:2332]	0.195	-2.3612	1.31246e-07	4.84655e-05	yes	down	0.76	0.37	0.69	1.13	0.94	1.16	0.17	0.15	0.17	0.18	0.13	0.22	0.841667	0.17
ENSRNOG00000055111	AABR07000658.2	cyclin B2-like [Source:NCBI gene;Acc:100364016]	2.429	1.2804	0.0047812	0.0558402	yes	up	0.16	0.34	0.28	0.12	0.44	0.32	0.97	1.06	0.54	0.52	0.29	0.93	0.276667	0.718333
ENSRNOG00000055185	Dusp9	dual specificity phosphatase 9 [Source:RGD Symbol;Acc:1565535]	0.468	-1.09588	0.00101599	0.0202899	yes	down	1.28	1.77	1.67	1.33	2.53	2.04	0.7	0.44	1.09	1.37	0.76	0.8	1.77	0.86
ENSRNOG00000055196	Klrc1	killer cell lectin like receptor C1 [Source:RGD Symbol;Acc:2976]	11.518	3.52585	0.0125974	0.100889	yes	up	0	0	0	0	0	0	0.25	0	0	0.36	0.14	0.24	0	0.165
ENSRNOG00000055197	AABR07027872.1	-	3.026	1.59758	0.00126511	0.0233586	yes	up	0.73	0.74	0.05	0.47	1.16	0.36	2.67	1.82	1.58	1.41	1.94	1.96	0.585	1.89667
ENSRNOG00000055320	AABR07044001.2	-	0.256	-1.96424	0.0192885	0.129977	yes	down	0.51	0	0.69	0.94	0.8	0.32	0.2	0.28	0.1	0	0.23	0	0.543333	0.135
ENSRNOG00000055371	Sptbn4	spectrin, beta, non-erythrocytic 4 [Source:RGD Symbol;Acc:1304682]	2.081	1.05734	0.00229178	0.0341247	yes	up	0.19	0.33	0.18	0.22	0.42	0.12	0.77	0.56	0.45	0.48	0.66	0.31	0.243333	0.538333
ENSRNOG00000055455	Ly49si3	immunoreceptor Ly49si3 [Source:RGD Symbol;Acc:1359669]	8.156	3.0278	0.000365334	0.0103198	yes	up	0.05	0.05	0	0.05	0	0	0.3	0.19	0.6	0.15	0.28	0.3	0.025	0.303333
ENSRNOG00000055719	AABR07065656.7	-	0.17	-2.55696	0.0377582	0.19558	yes	down	2.15	0	0	1.41	3.32	0	0	0	0	0	0	0.85	1.14667	0.141667
ENSRNOG00000055732	AABR07010040.2	-	0.413	-1.2772	0.00129294	0.0237	yes	down	0.66	0.86	1.52	0.57	0.64	0.45	0.23	0.94	0.46	0.46	0.33	0.28	0.783333	0.45
ENSRNOG00000055822	Xlr4a	X-linked lymphocyte-regulated 4A [Source:RGD Symbol;Acc:1565442]	0.13	-2.93842	0.036024	0.190981	yes	down	0	0	0.08	0.22	0.08	0	0	0	0	0	0	0	0.0633333	0
ENSRNOG00000055909	Apoa4	apolipoprotein A4 [Source:RGD Symbol;Acc:2132]	2.514	1.33	0.0111923	0.0938935	yes	up	0.06	0.42	0.08	0.31	0.14	0.1	0.33	0.62	0.48	0.56	0.62	0.46	0.185	0.511667
ENSRNOG00000056060	AC094647.2	-	0.154	-2.69458	0.0442103	0.213179	yes	down	0.06	0	0.06	0	0	0.13	0	0	0	0	0	0	0.0416667	0
ENSRNOG00000056092	Hephl1	hephaestin-like 1 [Source:RGD Symbol;Acc:1564835]	6.241	2.64172	0.0432794	0.210995	yes	up	0	0	0	0	0	0	0.03	0.02	0	0	0.02	0	0	0.0116667
ENSRNOG00000056093	RNaseP_nuc	Nuclear RNase P [Source:RFAM;Acc:RF00009]	0.255	-1.96955	0.00477659	0.0558185	yes	down	1.67	2.82	4.28	1.47	2.37	1.69	0.39	0.37	6.69	0	0.44	0.39	2.38333	1.38
ENSRNOG00000056096	AABR07045510.1	-	7.756	2.9553	0.0259797	0.155832	yes	up	1.81	0	0	0	0	0	3.03	4.62	13.71	0	0	0	0.301667	3.56
ENSRNOG00000056209	Exo1	exonuclease 1 [Source:RGD Symbol;Acc:1309465]	4.5	2.16989	0.00529363	0.059367	yes	up	0.02	0	0.02	0	0.05	0	0.15	0.07	0.1	0.05	0.11	0.05	0.015	0.0883333
ENSRNOG00000056219	Olr1	oxidized low density lipoprotein receptor 1 [Source:RGD Symbol;Acc:620515]	4.867	2.28293	3.16747e-08	2.0752e-05	yes	up	1.09	0.96	0.83	1.11	0.63	0.73	4.87	5.22	3.37	3.34	7.33	3.46	0.891667	4.59833
ENSRNOG00000056259	AC109427.1	-	0.176	-2.50451	0.00971546	0.0861664	yes	down	7.03	23.14	7.31	1.89	4.35	10.37	4.07	0	0	0	4.9	0	9.015	1.495
ENSRNOG00000056359	AABR07035722.1	similar to paired immunoglobin-like type 2 receptor alpha [Source:NCBI gene;Acc:685020]	8.169	3.03008	0.00102338	0.0203375	yes	up	0.07	0.05	0	0	0.09	0	0.31	0.36	0.09	0.1	0.79	0.26	0.035	0.318333
ENSRNOG00000056476	Slc22a13	solute carrier family 22 member 13 [Source:RGD Symbol;Acc:1306840]	0.24	-2.0595	1.39384e-05	0.0011369	yes	down	5.36	1.29	4.69	7.36	6.03	4	1.4	0.96	1.77	0.64	1.02	1.37	4.78833	1.19333
ENSRNOG00000056575	AABR07030086.2	-	2.381	1.25143	0.0388815	0.198862	yes	up	0	0.04	0.08	0.02	0.06	0.09	0.1	0.11	0.08	0.08	0.25	0.1	0.0483333	0.12
ENSRNOG00000056621	AC099384.2	-	7.016	2.81074	0.00305775	0.0415126	yes	up	0	0	0	0	0.05	0.06	0.21	0.29	0.1	0.05	0.29	0.05	0.0183333	0.165
ENSRNOG00000056622	7SK	7SK RNA [Source:RFAM;Acc:RF00100]	7.589	2.92398	0.0361684	0.191297	yes	up	0	0	0	0	0	0	1.87	0	2.06	0.95	0	0	0	0.813333
ENSRNOG00000056897	RGD1559508	similar to hypothetical protein 4930474N05 [Source:RGD Symbol;Acc:1559508]	7.525	2.91174	0.0392304	0.199892	yes	up	0	0	0	0	0	0	0.16	0.05	0	0	0.06	0	0	0.045
ENSRNOG00000056915	Ptprq	protein tyrosine phosphatase, receptor type, Q [Source:RGD Symbol;Acc:620779]	0.176	-2.50279	5.25367e-06	0.000592789	yes	down	0.11	0.15	0.1	0.11	0.11	0.27	0.02	0.03	0.02	0.03	0.03	0.02	0.141667	0.025
ENSRNOG00000057059	AABR07018857.1	-	0.416	-1.26586	7.44716e-05	0.0035422	yes	down	8.53	3.31	8.65	10.26	5.75	11.69	4.37	3.62	2.73	3.83	4.4	3.42	8.03167	3.72833
ENSRNOG00000057117	AABR07020990.1	-	11.486	3.5218	0.0275165	0.162082	yes	up	0	0	0	0	0	0	0.51	0	0.13	0.38	0	0	0	0.17
ENSRNOG00000057141	RGD1561730	similar to cell surface receptor FDFACT [Source:RGD Symbol;Acc:1561730]	3.349	1.74381	6.19642e-06	0.000669412	yes	up	0.45	0.78	0.85	0.97	1.63	0.86	4.89	3.13	2.13	2.29	2.51	4.4	0.923333	3.225
ENSRNOG00000057153	Pla1a	phospholipase A1 member A [Source:RGD Symbol;Acc:621261]	2.465	1.30164	0.000536615	0.0134385	yes	up	3.38	2.12	4.24	4.44	7.22	2.56	16.29	10.54	5.6	5.24	9.31	15.37	3.99333	10.3917
ENSRNOG00000057161	AABR07027407.1	-	4.122	2.0435	0.0166754	0.118626	yes	up	0	1.1	0	0	0.62	0.33	0.61	1.16	0.64	2.7	1.74	3.07	0.341667	1.65333
ENSRNOG00000057315	Kcnh3	potassium voltage-gated channel subfamily H member 3 [Source:RGD Symbol;Acc:71070]	8.406	3.07143	0.0132692	0.104294	yes	up	0	0.01	0	0	0	0	0.02	0.07	0	0.03	0.11	0	0.00166667	0.0383333
ENSRNOG00000057369	AABR07027240.1	-	0.054	-4.2141	8.72481e-09	1.10751e-05	yes	down	6.61	2.19	8.01	13.87	8.22	11.54	0.45	0.34	0.72	0.46	0.29	0.6	8.40667	0.476667
ENSRNOG00000057545	AC114363.1	-	7.608	2.92761	0.0366936	0.192421	yes	up	0	0	0	0	0	0	0.59	1.16	0	0	1.38	0	0	0.521667
ENSRNOG00000057557	Prlr	prolactin receptor [Source:RGD Symbol;Acc:3407]	0.294	-1.76738	2.05342e-10	2.08525e-06	yes	down	92.55	64.84	93.11	110.44	117.64	105.11	30.67	21.01	22.57	28.08	24.87	29.41	97.2817	26.1017
ENSRNOG00000057561	AABR07001444.1	-	0.157	-2.67142	0.0403032	0.203116	yes	down	0.15	0	0	0.14	0.3	0	0	0	0	0	0	0	0.0983333	0
ENSRNOG00000057703	Cabp7	calcium binding protein 7 [Source:RGD Symbol;Acc:1359269]	0.215	-2.22056	7.10536e-06	0.000710886	yes	down	0.96	0.69	1.04	1.7	2.3	1.15	0.32	0.29	0.1	0.4	0.28	0.35	1.30667	0.29
ENSRNOG00000057734	LOC100909671	CMRF35-like molecule-like [Source:RGD Symbol;Acc:6502330]	7.262	2.86029	0.000160756	0.00595793	yes	up	0.06	0.05	0.06	0	0	0.06	0.63	0.37	0.17	0.28	0.26	0.33	0.0383333	0.34
ENSRNOG00000057760	Stil	STIL, centriolar assembly protein [Source:RGD Symbol;Acc:1304972]	2.086	1.06079	0.00846306	0.0792826	yes	up	0.07	0.04	0.08	0.12	0.04	0.08	0.16	0.13	0.19	0.09	0.24	0.14	0.0716667	0.158333
ENSRNOG00000057822	AABR07044375.2	-	2.937	1.5541	0.00137988	0.0246702	yes	up	0.39	0.31	0.73	0.23	0.69	0.74	1.04	1.73	2.82	1.11	1.69	1.13	0.515	1.58667
ENSRNOG00000057867	Mns1	meiosis-specific nuclear structural 1 [Source:RGD Symbol;Acc:1549718]	2.431	1.28133	0.0350935	0.187912	yes	up	0.07	0.09	0.24	0.03	0.11	0	0.46	0.3	0.14	0.17	0.2	0.17	0.09	0.24
ENSRNOG00000057904	LOC102554608	uncharacterized LOC102554608 [Source:RGD Symbol;Acc:7622940]	0.356	-1.48965	6.72827e-06	0.000690158	yes	down	31.42	18.44	32.11	47.38	49.42	53.12	17.18	14.29	14.69	14.05	9.82	17.82	38.6483	14.6417
ENSRNOG00000057928	AABR07001025.1	-	0.14	-2.83884	6.35962e-06	0.000676251	yes	down	63.18	22.96	88.56	94.8	90.69	94.88	25.42	9.68	10.1	3.91	4.42	9.55	75.845	10.5133
ENSRNOG00000058141	AABR07007391.1	-	10.271	3.36055	0.0319487	0.177338	yes	up	0	0	0	0	0	0	0	0	0.17	0.65	0	0.33	0	0.191667
ENSRNOG00000058158	AABR07024833.1	-	0.152	-2.71741	0.0401253	0.202572	yes	down	0.24	0.21	0	0	0.49	0	0	0	0	0	0	0	0.156667	0
ENSRNOG00000058207	Olr1331	olfactory receptor 1331 [Source:RGD Symbol;Acc:1334315]	0.127	-2.97497	0.0407239	0.203921	yes	down	0	0	0	0.08	0.08	0.26	0	0	0	0	0	0	0.07	0
ENSRNOG00000058314	AABR07022162.2	-	0.324	-1.62551	0.000918732	0.0190792	yes	down	2.22	0.49	2.52	2.96	3.42	2.62	0.92	0.62	1.53	0.29	0.61	1.36	2.37167	0.888333
ENSRNOG00000058337	Plcb2	phospholipase C, beta 2 [Source:RGD Symbol;Acc:621004]	2.238	1.16248	0.00492961	0.056822	yes	up	0.05	0.07	0.21	0.19	0.23	0.27	0.48	0.48	0.32	0.26	0.5	0.35	0.17	0.398333
ENSRNOG00000058352	AABR07065699.4	-	8.168	3.02995	0.0182012	0.125311	yes	up	0	0	0	0	0	0	0.8	0	0.59	1.09	0	0.48	0	0.493333
ENSRNOG00000058422	Pirb	paired Ig-like receptor B [Source:RGD Symbol;Acc:1589827]	2.951	1.56137	0.000527262	0.0132533	yes	up	0.73	1.02	1.51	0.29	0.98	0.51	3.45	2.61	1.55	1.06	3.63	3.57	0.84	2.645
ENSRNOG00000058446	Il7r	interleukin 7 receptor [Source:RGD Symbol;Acc:1309776]	2.52	1.33343	0.0236753	0.146958	yes	up	0.45	0.26	0.24	0.23	0	0.11	0.59	0.64	0.64	0.24	0.99	0.38	0.215	0.58
ENSRNOG00000058538	LOC690948	similar to paired-Ig-like receptor A11 [Source:RGD Symbol;Acc:1589833]	4.386	2.13295	0.00577036	0.0625713	yes	up	0.19	0	0	0.06	0.12	0.07	0.49	0.3	0.06	0.4	0.6	0.29	0.0733333	0.356667
ENSRNOG00000058539	Ccnb1	cyclin B1 [Source:RGD Symbol;Acc:2291]	2.224	1.15335	0.000980973	0.0199037	yes	up	0.82	0.69	0.2	0.79	0.68	0.83	2.11	1.59	1.31	1.18	1.59	1.7	0.668333	1.58
ENSRNOG00000058568	Dhrs9	dehydrogenase/reductase 9 [Source:RGD Symbol;Acc:620655]	8.368	3.06491	0.000699211	0.0161927	yes	up	0	0	0.01	0.01	0.01	0	0.11	0.07	0.01	0.04	0.16	0.05	0.005	0.0733333
ENSRNOG00000058626	Kcnh8	potassium voltage-gated channel subfamily H member 8 [Source:RGD Symbol;Acc:2549]	0.062	-4.02118	3.85022e-05	0.00225355	yes	down	0.13	0.04	0.06	0.07	0.05	0.07	0	0.01	0	0	0	0	0.07	0.00166667
ENSRNOG00000058664	Usp9y	ubiquitin specific peptidase 9, Y-linked [Source:RGD Symbol;Acc:9087771]	0.022	-5.51956	0.0380157	0.196313	yes	down	0.36	0	0	0	0	0	0	0	0	0	0	0	0.06	0
ENSRNOG00000058780	Igfbp1	insulin-like growth factor binding protein 1 [Source:RGD Symbol;Acc:2872]	2.71	1.43832	3.53061e-05	0.00212779	yes	up	54.36	58.17	64.69	88.81	37.38	33.48	204.7	162.64	204.83	91.04	191.29	105.9	56.1483	160.067
ENSRNOG00000058796	AABR07035005.1	-	7.577	2.92166	0.0205472	0.135184	yes	up	0	0	0	0	0	0	0	0.04	0	0.05	0.05	0.09	0	0.0383333
ENSRNOG00000058847	AABR07044001.4	-	0.464	-1.109	0.000674744	0.0157699	yes	down	3.91	1.69	3.58	5.97	4.66	4.96	2.79	1.68	2.47	1.14	1.4	2.53	4.12833	2.00167
ENSRNOG00000058902	AABR07072264.5	-	6.231	2.63947	0.0429143	0.209971	yes	up	0	0	0	0	0	0	0.04	0	0	0	0.02	0.02	0	0.0133333
ENSRNOG00000058904	Tex13b	testis expressed 13B [Source:RGD Symbol;Acc:1587018]	7.542	2.91486	0.0197671	0.131759	yes	up	0	0	0	0	0	0	0.02	0.05	0	0	0.03	0.02	0	0.02
ENSRNOG00000058906	Ptprh	protein tyrosine phosphatase, receptor type, H [Source:RGD Symbol;Acc:620553]	5.046	2.33514	0.0101113	0.0887474	yes	up	0	0	0	0.02	0.02	0.02	0.17	0.03	0.05	0.02	0.02	0.03	0.01	0.0533333
ENSRNOG00000058993	LOC690097	similar to immunoreceptor Ly49si3 [Source:RGD Symbol;Acc:1585116]	4.591	2.19886	0.000846081	0.0181265	yes	up	0	0.3	0.17	0.25	0.13	0.28	1.52	1.28	0.68	0.33	0.89	1.3	0.188333	1
ENSRNOG00000059001	AABR07017737.1	-	4.973	2.31426	0.0339829	0.184248	yes	up	0	0	0.09	0	0	0	0	0.27	0.1	0.19	0.22	0	0.015	0.13
ENSRNOG00000059073	Slamf1	signaling lymphocytic activation molecule family member 1 [Source:RGD Symbol;Acc:1560634]	7.225	2.85299	0.000585764	0.0141629	yes	up	0	0.04	0	0.02	0.02	0.02	0.04	0.16	0.09	0.23	0.27	0.11	0.0166667	0.15
ENSRNOG00000059140	Myo1g	myosin IG [Source:RGD Symbol;Acc:1306016]	2.556	1.35397	7.55207e-06	0.000744575	yes	up	0.89	0.52	0.66	0.45	1.07	0.91	2.59	1.91	1.63	1.53	2.31	2.12	0.75	2.015
ENSRNOG00000059149	AABR07030498.1	-	6.183	2.62841	0.0409464	0.20448	yes	up	0	0	0	0	0	0	0.06	0.03	0	0	0	0.03	0	0.02
ENSRNOG00000059180	AABR07033274.1	-	0.355	-1.49605	0.04261	0.209036	yes	down	0.29	0.17	0.09	0.13	0.09	0.05	0.05	0	0	0.14	0.05	0.05	0.136667	0.0483333
ENSRNOG00000059207	Oas3	2'-5'-oligoadenylate synthetase 3 [Source:RGD Symbol;Acc:1359319]	4.977	2.31537	0.000920077	0.0190876	yes	up	0.06	0.04	0.04	0.02	0	0	0.26	0.11	0.1	0.13	0.13	0.13	0.0266667	0.143333
ENSRNOG00000059245	Rad51b	RAD51 paralog B [Source:RGD Symbol;Acc:1560681]	3.657	1.87068	0.00925687	0.0835587	yes	up	0.11	0.19	0.11	0	0.11	0	0.55	0.31	0.45	0.21	0.12	0.64	0.0866667	0.38
ENSRNOG00000059260	AABR07053509.2	-	2.295	1.19873	0.0329079	0.180443	yes	up	0.02	0.02	0.03	0.04	0.03	0	0.08	0.03	0.03	0.08	0.04	0.06	0.0233333	0.0533333
ENSRNOG00000059266	AABR07002674.1	-	3.222	1.68788	0.0271156	0.160419	yes	up	0.2	0	0.57	0.18	1.15	0	2.11	1.81	0.59	0.37	1.52	0.95	0.35	1.225
ENSRNOG00000059314	AABR07013477.2	uncharacterized LOC103690217 [Source:NCBI gene;Acc:103690217]	0.156	-2.67957	4.64615e-08	2.48324e-05	yes	down	6.96	4.18	5.92	10.21	7.68	8.82	0.97	1.58	1.27	1.62	0.82	0.89	7.295	1.19167
ENSRNOG00000059322	N4bp2l1	NEDD4 binding protein 2-like 1 [Source:RGD Symbol;Acc:1595713]	2.317	1.21254	0.000320592	0.00954723	yes	up	0.38	0.29	0.34	0.27	0.64	0.47	0.94	1.12	0.62	0.74	1.08	1.34	0.398333	0.973333
ENSRNOG00000059338	LOC102549714	uncharacterized LOC102549714 [Source:RGD Symbol;Acc:7644373]	2.478	1.30911	0.0143263	0.10861	yes	up	0.3	0.09	0.29	0.09	0.1	0.21	0.68	0.41	0.43	0.13	0.65	0.56	0.18	0.476667
ENSRNOG00000059412	Rnf113a1	ring finger protein 113A1 [Source:RGD Symbol;Acc:1359693]	0.012	-6.39539	0.00926688	0.0836119	yes	down	1.34	0	0.26	2.22	0	0	0	0	0	0	0	0	0.636667	0
ENSRNOG00000059437	AABR07056678.1	-	9.012	3.17192	0.015889	0.115046	yes	up	0	0	0	0	0	0	0	0.07	0.04	0.04	0	0.07	0	0.0366667
ENSRNOG00000059443	LOC103690028	zinc finger protein 622 [Source:RGD Symbol;Acc:9452233]	40.269	5.33161	0.0441434	0.213008	yes	up	0	0	0	0	0	0	0	0	0	0	1.48	0	0	0.246667
ENSRNOG00000059494	AABR07068046.1	-	0.134	-2.9033	3.73371e-09	5.83321e-06	yes	down	4.37	6.11	4.54	5.75	6.27	6.88	1.02	1.01	0.82	0.96	0.53	0.38	5.65333	0.786667
ENSRNOG00000059625	RGD1560281	similar to cell surface receptor FDFACT [Source:RGD Symbol;Acc:1560281]	2.893	1.53259	0.00052073	0.0131216	yes	up	0.05	0.09	0.08	0.1	0.23	0.04	0.4	0.31	0.26	0.23	0.28	0.3	0.0983333	0.296667
ENSRNOG00000059710	AABR07039236.1	-	0.154	-2.69857	0.0392654	0.19997	yes	down	0	0.02	0.01	0.01	0	0	0	0	0	0	0	0	0.00666667	0
ENSRNOG00000059776	Tnks2	tankyrase 2 [Source:RGD Symbol;Acc:1305026]	0.003	-8.20319	0.0111951	0.0938782	yes	down	0	0.94	0	0.8	0	0	0	0	0	0	0	0	0.29	0
ENSRNOG00000059805	AABR07007839.1	-	6.255	2.64502	0.0438077	0.212044	yes	up	0	0	0	0	0	0	0	0.14	0	0	0.08	0.07	0	0.0483333
ENSRNOG00000059898	LOC100909599	probable ATP-dependent RNA helicase YTHDC2-like [Source:RGD Symbol;Acc:6502578]	0.143	-2.8055	0.0339462	0.184147	yes	down	0.08	0.05	0	0	0	0.21	0.03	0	0	0	0	0	0.0566667	0.005
ENSRNOG00000059922	AABR07019442.1	-	0.404	-1.30854	0.0165314	0.11814	yes	down	2.57	4.12	3.49	3.19	3.23	5.46	1.12	3.35	0.6	0.56	2.21	1.51	3.67667	1.55833
ENSRNOG00000059949	LOC102549061	histone H2B type 1-N-like [Source:RGD Symbol;Acc:7729692]	6.294	2.65396	0.0452811	0.21634	yes	up	0	0	0	0	0	0	0.44	0	0.46	0.86	0	0	0	0.293333
ENSRNOG00000059975	AC124205.2	-	0.389	-1.36351	1.14578e-05	0.000965597	yes	down	25.24	16.02	28.75	28.9	12.89	17.19	8.21	7.77	10.37	11.14	9.22	6.58	21.4983	8.88167
ENSRNOG00000060009	AABR07005794.1	-	5.555	2.47391	0.0140293	0.107482	yes	up	0	0	0	0	0	0.02	0.02	0.03	0.03	0.03	0.04	0	0.00333333	0.025
ENSRNOG00000060022	AABR07032518.1	-	0.23	-2.1182	0.0295442	0.169408	yes	down	0.12	0	0.11	0.54	0.23	0.25	0	0.11	0.12	0	0	0	0.208333	0.0383333
ENSRNOG00000060100	Knl1	kinetochore scaffold 1 [Source:RGD Symbol;Acc:1307498]	2.793	1.48181	0.00244903	0.0357326	yes	up	0.08	0.03	0.05	0.03	0.02	0.02	0.08	0.17	0.07	0.07	0.09	0.2	0.0383333	0.113333
ENSRNOG00000060202	LOC108348110	killer cell lectin-like receptor 5 [Source:RGD Symbol;Acc:11469894]	8.511	3.08925	0.0329969	0.180784	yes	up	0	0	0	0	0	0	0	0.31	0	0.24	0.2	0	0	0.125
ENSRNOG00000060241	LOC497796	hypothetical protein LOC497796 [Source:RGD Symbol;Acc:2291887]	2.988	1.57933	0.000479336	0.0124334	yes	up	0.34	0.2	0.27	0.26	0.11	0.36	0.67	0.83	0.4	0.76	1.12	1.14	0.256667	0.82
ENSRNOG00000060439	AABR07012131.1	-	2.916	1.54404	0.00278648	0.0392464	yes	up	0.03	0.03	0.1	0.01	0.19	0.01	0.25	0.1	0.04	0.41	0.72	0.54	0.0616667	0.343333
ENSRNOG00000060525	AABR07007717.3	-	2.631	1.39553	0.00469802	0.0551542	yes	up	0.31	0.36	0.2	0.28	0.1	0.11	1.01	0.57	0.41	0.39	0.91	0.69	0.226667	0.663333
ENSRNOG00000060604	LOC103694910	GPI mannosyltransferase 1 [Source:RGD Symbol;Acc:9267318]	0.029	-5.08944	0.0240598	0.148347	yes	down	0	0	0.99	0	0.33	0	0	0	0	0	0	0	0.22	0
ENSRNOG00000060675	AABR07055801.1	-	3.253	1.70163	0.0210115	0.136908	yes	up	0.57	0.17	1.09	0.52	0.06	0	0.96	1.39	0.19	1.43	2.75	1.83	0.401667	1.425
ENSRNOG00000060703	Troap	trophinin associated protein [Source:RGD Symbol;Acc:1306870]	2.626	1.39277	0.0187217	0.127511	yes	up	0.06	0.05	0.13	0.15	0	0.09	0.27	0.23	0.3	0.08	0.15	0.32	0.08	0.225
ENSRNOG00000060998	AABR07029467.2	-	0.13	-2.94571	0.0325457	0.179328	yes	down	0	3.62	7.66	0	8.14	0	0	0	0	0	0	0	3.23667	0
ENSRNOG00000061011	AABR07070801.1	-	0.111	-3.17476	0.0147031	0.109989	yes	down	0	1.66	0.92	1.7	0.93	0	0	0	0	0	0	0	0.868333	0
ENSRNOG00000061067	7SK	7SK RNA [Source:RFAM;Acc:RF00100]	12.652	3.66129	0.0132753	0.104302	yes	up	0	0	0	0	0	0	3.14	2.32	0	0	0.92	0.82	0	1.2
ENSRNOG00000061099	AABR07033324.1	-	0.467	-1.09813	0.0331125	0.18132	yes	down	48.81	86.17	24.49	42.59	46.6	120.62	6.7	14.58	41.33	56.19	28.42	33.83	61.5467	30.175
ENSRNOG00000061154	AABR07069821.1	-	3.45	1.78672	0.0497195	0.227895	yes	up	0.07	0.13	0	0	0	0.08	0.37	0.14	0.07	0.29	0.33	0	0.0466667	0.2
ENSRNOG00000061201	U1	U1 spliceosomal RNA [Source:RFAM;Acc:RF00003]	10.138	3.34164	0.0137004	0.106205	yes	up	0	3.36	5.74	0	0	6.77	126.93	103.66	1.56	0	1.86	8.46	2.645	40.4117
ENSRNOG00000061228	7SK	7SK RNA [Source:RFAM;Acc:RF00100]	6.309	2.65742	0.0458416	0.217737	yes	up	0	0	0	0	0	0	0	1.11	2.46	1.13	0	0	0	0.783333
ENSRNOG00000061345	LOC690414	hypothetical protein LOC690414 [Source:RGD Symbol;Acc:1596092]	0.164	-2.6057	0.00112674	0.0216091	yes	down	0.3	0.3	0.25	0.09	0.38	0.28	0	0.04	0.09	0	0	0.12	0.266667	0.0416667
ENSRNOG00000061355	AABR07032162.1	-	0.127	-2.97806	0.0410885	0.204837	yes	down	0	0.06	0.07	0	0	0.22	0	0	0	0	0	0	0.0583333	0
ENSRNOG00000061394	Clec4e	C-type lectin domain family 4, member E [Source:RGD Symbol;Acc:1359298]	4.981	2.31647	0.00341906	0.0442018	yes	up	0	0	0.08	0.44	0.16	0.25	1.82	0.81	0.4	0.38	0.44	1.31	0.155	0.86
ENSRNOG00000061576	AABR07051564.1	-	4.158	2.05572	0.0181033	0.125061	yes	up	0.83	0.78	0	0.41	0.44	0	0.86	0.41	1.82	0.43	5.43	1.75	0.41	1.78333
ENSRNOG00000061714	Slc14a2	solute carrier family 14 member 2 [Source:RGD Symbol;Acc:3689]	0.121	-3.04762	0.0229327	0.144244	yes	down	17.59	0.04	5.37	0.27	2.8	0	2.37	0.29	0.08	0.08	0	0.47	4.345	0.548333
ENSRNOG00000061738	AABR07027141.1	-	6.268	2.64798	0.0442713	0.21322	yes	up	0	0	0	0	0	0	0.02	0.02	0.03	0	0	0	0	0.0116667
ENSRNOG00000061917	AABR07042840.1	-	0.199	-2.33015	0.0491027	0.226396	yes	down	0.02	0	0.11	0.02	0	0	0	0	0	0	0	0	0.025	0
ENSRNOG00000061963	AABR07006076.1	-	7.623	2.93028	0.00939056	0.0843531	yes	up	0	0	0	0	0	0	0.25	0.23	0.26	0.24	0.28	0	0	0.21
ENSRNOG00000062088	AC242859.1	-	2.467	1.30265	0.00145586	0.0255561	yes	up	0.81	1.07	0.52	1.09	0.9	0.35	3.55	1.87	2.56	1.15	1.45	2.58	0.79	2.19333
ENSRNOG00000062165	AABR07051501.1	-	2.339	1.22565	0.04908	0.226446	yes	up	4	9.87	0	4.08	1.07	4.16	10.9	3.98	13.36	9.73	10.28	11.54	3.86333	9.965
ENSRNOG00000062170	AABR07058158.1	-	2.492	1.31754	0.00384774	0.0480317	yes	up	0.69	0.14	1.08	0.44	0.85	1.96	3.09	1.63	1.12	1.02	2.49	1.57	0.86	1.82
ENSRNOG00000062241	AABR07037234.1	-	4.973	2.31408	0.0343048	0.185251	yes	up	0	0	0	0	0.12	0	0.12	0.22	0	0.23	0.4	0	0.02	0.161667
ENSRNOG00000062297	Klra5	killer cell lectin-like receptor, subfamily A, member 5 [Source:RGD Symbol;Acc:735134]	3.141	1.65114	0.0282989	0.165206	yes	up	0	0.05	0.14	0.11	0.12	0.07	0	0.32	0.37	0.17	0.33	0.54	0.0816667	0.288333

## Sheet: SZL vs Con
Gene_id	Gene name	Gene description	FC(SZL/Con)	Log2FC(SZL/Con)	Pvalue	Padjust	Significant	Regulate	Con1_1	Con1_2	Con1_3	Con1_4	Con1_5	Con2_4	SZL1_1	SZL1_2	SZL1_4	SZL2_1	SZL2_2	SZL2_5	Con	SZL
ENSRNOG00000000559	Npffr1	neuropeptide FF receptor 1 [Source:RGD Symbol;Acc:621570]	0.129	-2.95408	0.037203	0.754584	yes	down	0	0.15	0.05	0	0.06	0	0	0	0	0	0	0	0.0433333	0
ENSRNOG00000001298	Slc5a4b	solute carrier family 5 (neutral amino acid transporters, system A), member 4b [Source:RGD Symbol;Acc:1309867]	8.688	3.11908	0.0332149	0.754055	yes	up	0	0	0	0	0	0	0	0	0	0.12	0.03	0.04	0	0.0316667
ENSRNOG00000001679	Gabrr3	gamma-aminobutyric acid type A receptor rho3 subunit [Source:RGD Symbol;Acc:621564]	11.619	3.5384	0.00167239	0.810872	yes	up	0	0	0	0	0	0	0.08	0.04	0.03	0.03	0.03	0.07	0	0.0466667
ENSRNOG00000001892	Tbx1	T-box transcription factor 1 [Source:RGD Symbol;Acc:1307734]	0.464	-1.10859	0.00254211	0.848649	yes	down	0.51	0.45	0.55	0.47	0.35	0.4	0.19	0.35	0.2	0.13	0.23	0.23	0.455	0.221667
ENSRNOG00000001960	Sult1d1	sulfotransferase family 1D, member 1 [Source:RGD Symbol;Acc:620491]	6.382	2.67394	0.0477223	0.730689	yes	up	0	0	0	0	0	0	0	0.19	0.02	0	0	0.03	0	0.04
ENSRNOG00000002321	AABR07039541.1	-	4.955	2.30877	0.0144163	0.787061	yes	up	0.17	0	0	0	0	0	0.09	0.27	0.08	0.3	0.22	0.09	0.0283333	0.175
ENSRNOG00000002782	Epgn	epithelial mitogen [Source:RGD Symbol;Acc:1560084]	0.268	-1.90084	0.0442915	0.733891	yes	down	0.15	0.09	0.03	0.06	0.07	0	0	0	0.03	0	0.06	0	0.0666667	0.015
ENSRNOG00000002917	Sec14l5	SEC14-like lipid binding 5 [Source:RGD Symbol;Acc:1564638]	5.488	2.45615	0.0259143	0.744313	yes	up	0.03	0	0	0	0	0	0.03	0	0	0.05	0.05	0.12	0.005	0.0416667
ENSRNOG00000002974	Cdx4	caudal type homeo box 4 [Source:RGD Symbol;Acc:1561529]	0.445	-1.16703	0.0201185	0.767214	yes	down	0.18	0.71	0.3	0.46	0.46	0.23	0.26	0.07	0.23	0.22	0.11	0.19	0.39	0.18
ENSRNOG00000003208	Ercc6l	ERCC excision repair 6 like, spindle assembly checkpoint helicase [Source:RGD Symbol;Acc:1565734]	0.453	-1.14229	0.00385853	0.854077	yes	down	0.21	0.16	0.16	0.24	0.13	0.2	0.08	0.08	0.09	0.1	0.14	0.03	0.183333	0.0866667
ENSRNOG00000003287	Fbxw10	F-box and WD repeat domain containing 10 [Source:RGD Symbol;Acc:1563889]	0.44	-1.1829	0.0488377	0.732349	yes	down	0.06	0.04	0.02	0.13	0.04	0.11	0.02	0.02	0.06	0.02	0.04	0.02	0.0666667	0.03
ENSRNOG00000003386	Rbfox3	RNA binding fox-1 homolog 3 [Source:RGD Symbol;Acc:1560070]	0.491	-1.02757	0.0126865	0.820154	yes	down	1.18	0.68	0.42	1.37	0.83	0.67	0.26	0.63	0.25	0.43	0.74	0.41	0.858333	0.453333
ENSRNOG00000004133	Slc7a3	solute carrier family 7 member 3 [Source:RGD Symbol;Acc:68342]	3.566	1.83426	0.049264	0.729079	yes	up	0.03	0.02	0	0	0	0	0.06	0.08	0.03	0	0.05	0.03	0.00833333	0.0416667
ENSRNOG00000004197	Asb12	ankyrin repeat and SOCS box-containing 12 [Source:RGD Symbol;Acc:1561142]	10.27	3.36041	0.015704	0.766895	yes	up	0	0	0	0	0	0	0.35	0	0.1	0	0.37	0.11	0	0.155
ENSRNOG00000004269	Myt1l	myelin transcription factor 1-like [Source:RGD Symbol;Acc:620550]	0.342	-1.54627	0.0468368	0.734811	yes	down	0.08	0.09	0.12	0.08	0.02	0	0.02	0.02	0	0.03	0.05	0.02	0.065	0.0233333
ENSRNOG00000004610	Lum	lumican [Source:RGD Symbol;Acc:620984]	2.034	1.02459	0.0375636	0.755875	yes	up	0.9	0.84	1.35	1.15	1.82	0.42	1.08	1.01	2.72	0.81	3.53	4.6	1.08	2.29167
ENSRNOG00000004731	Ano3	anoctamin 3 [Source:RGD Symbol;Acc:1308873]	0.277	-1.8531	0.0418675	0.737534	yes	down	0	0.02	0.01	0.02	0.02	0.02	0.01	0	0	0	0	0.01	0.015	0.00333333
ENSRNOG00000004875	Ccer1	coiled-coil glutamate-rich protein 1 [Source:RGD Symbol;Acc:1560042]	5.496	2.45851	0.0219289	0.764658	yes	up	0	0	0	0	0	0.04	0.12	0.08	0	0.07	0.07	0	0.00666667	0.0566667
ENSRNOG00000005154	Alkal2	ALK and LTK ligand 2 [Source:RGD Symbol;Acc:1587117]	0.156	-2.6777	0.0237446	0.757892	yes	down	0.04	0	0.04	0	0.05	0.04	0	0	0	0	0	0	0.0283333	0
ENSRNOG00000005158	Slc24a5	solute carrier family 24 member 5 [Source:RGD Symbol;Acc:1310565]	14.251	3.833	0.036365	0.753343	yes	up	0	0	0	0	0	0	0.32	0	0	0.11	0	0	0	0.0716667
ENSRNOG00000005787	Erp27	endoplasmic reticulum protein 27 [Source:RGD Symbol;Acc:1565381]	12.934	3.69307	0.0120662	0.821796	yes	up	0	0	0	0	0	0	0	0.08	0.15	0.14	0	0.32	0	0.115
ENSRNOG00000006120	Shh	sonic hedgehog signaling molecule [Source:RGD Symbol;Acc:3673]	2.54	1.3447	0.0476037	0.732177	yes	up	1.01	0.28	0.19	0.07	0.08	0.29	0.46	0.13	0.63	0.77	0.78	2.35	0.32	0.853333
ENSRNOG00000006200	St18	ST18 C2H2C-type zinc finger transcription factor [Source:RGD Symbol;Acc:708566]	0.366	-1.44888	0.0203378	0.768385	yes	down	0.05	0.05	0.03	0.13	0.06	0.09	0.09	0.03	0.02	0.05	0.02	0	0.0683333	0.035
ENSRNOG00000006251	Fam83a	family with sequence similarity 83, member A [Source:RGD Symbol;Acc:1565606]	3.407	1.76871	0.0298741	0.748286	yes	up	0	0.02	0	0.02	0	0.02	0.02	0.06	0.04	0.02	0.02	0.08	0.01	0.04
ENSRNOG00000006333	AABR07065789.1	-	0.179	-2.48093	0.0205638	0.758627	yes	down	0	1.14	0	2.19	2.41	0.81	0	0	0.42	0.38	0	0	1.09167	0.133333
ENSRNOG00000006410	Akap5	A-kinase anchoring protein 5 [Source:RGD Symbol;Acc:620829]	7.658	2.93698	0.00609759	0.880647	yes	up	0	0	0	0.02	0	0	0.03	0.03	0	0.06	0.08	0.1	0.00333333	0.05
ENSRNOG00000006578	Odf1	outer dense fiber of sperm tails 1 [Source:RGD Symbol;Acc:3228]	2.745	1.45687	0.0308368	0.751149	yes	up	0.24	0.38	0.33	0.16	0.09	0.16	0.55	2.02	0.33	0.15	0.77	0.27	0.226667	0.681667
ENSRNOG00000006639	Scn9a	sodium voltage-gated channel alpha subunit 9 [Source:RGD Symbol;Acc:69368]	0.193	-2.37646	0.0366128	0.75464	yes	down	0	0	0.01	0.03	0.01	0	0	0	0.01	0	0	0	0.00833333	0.00166667
ENSRNOG00000006845	Psapl1	prosaposin-like 1 [Source:RGD Symbol;Acc:1307368]	5.259	2.39485	0.0426402	0.732764	yes	up	0.05	0	0.02	0	0	0	0	0.03	0	0.04	0.09	0.31	0.0116667	0.0783333
ENSRNOG00000007686	Septin3	septin 3 [Source:RGD Symbol;Acc:621745]	0.127	-2.97367	0.0396032	0.743985	yes	down	0.07	0	0.07	0	0.23	0	0	0	0	0	0	0	0.0616667	0
ENSRNOG00000008428	Drd2	dopamine receptor D2 [Source:RGD Symbol;Acc:2520]	10.231	3.35494	0.0294111	0.749596	yes	up	0	0	0	0	0	0	0.02	0	0	0.05	0	0.1	0	0.0283333
ENSRNOG00000008439	Gprc5d	G protein-coupled receptor, class C, group 5, member D [Source:RGD Symbol;Acc:1563887]	14.329	3.84089	0.0123074	0.827154	yes	up	0	0	0	0	0	0	0.27	0.11	0.1	0.04	0	0	0	0.0866667
ENSRNOG00000008693	Tssk3	testis-specific serine kinase 3 [Source:RGD Symbol;Acc:1359231]	2.702	1.43402	0.0268784	0.740667	yes	up	0.3	0.09	0	0.23	0	0.24	0.55	0.2	0.59	0.36	0.46	0.4	0.143333	0.426667
ENSRNOG00000008862	Abcg4	ATP binding cassette subfamily G member 4 [Source:RGD Symbol;Acc:1305840]	2.207	1.14233	0.00150985	0.83099	yes	up	0.46	0.36	0.53	0.26	0.42	0.2	0.56	0.53	0.65	1.21	0.98	1.37	0.371667	0.883333
ENSRNOG00000008901	Coro2a	coronin 2A [Source:RGD Symbol;Acc:1309719]	2.03	1.02157	0.0483851	0.732575	yes	up	0.43	0.11	0.2	0.06	0.03	0.14	0.16	0.29	0.4	0.51	0.38	0.32	0.161667	0.343333
ENSRNOG00000008966	Slco5a1	solute carrier organic anion transporter family, member 5A1 [Source:RGD Symbol;Acc:1307132]	0.194	-2.36521	0.0313034	0.752613	yes	down	0	0	0.02	0.03	0.06	0.03	0	0	0.02	0	0	0	0.0233333	0.00333333
ENSRNOG00000009371	Abl1	ABL proto-oncogene 1, non-receptor tyrosine kinase [Source:RGD Symbol;Acc:1584969]	0.009	-6.72495	0.0164003	0.757313	yes	down	0	0	0.1	0	0	0.86	0	0	0	0	0	0	0.16	0
ENSRNOG00000009438	Serpina6	serpin family A member 6 [Source:RGD Symbol;Acc:1595901]	0.422	-1.24364	0.0352329	0.751291	yes	down	0.33	0.31	0.34	0.08	0.23	0.08	0.05	0.05	0.08	0.12	0.23	0.05	0.228333	0.0966667
ENSRNOG00000009855	Serpina5	serpin family A member 5 [Source:RGD Symbol;Acc:619817]	3.841	1.94151	0.0499791	0.729065	yes	up	0.02	0.02	0	0	0	0	0.05	0	0	0.04	0.06	0.07	0.00666667	0.0366667
ENSRNOG00000010412	Ccdc180	coiled-coil domain containing 180 [Source:RGD Symbol;Acc:6498132]	0.157	-2.66847	0.0400304	0.741746	yes	down	0	0.02	0	0.01	0	0.01	0	0	0	0	0	0	0.00666667	0
ENSRNOG00000010685	Tbx18	T-box transcription factor 18 [Source:RGD Symbol;Acc:1309856]	12.438	3.63666	0.0155109	0.774175	yes	up	0	0.02	0.01	0	0	0	0.03	0	0	0.01	0.04	0.53	0.005	0.101667
ENSRNOG00000011000	Rims1	regulating synaptic membrane exocytosis 1 [Source:RGD Symbol;Acc:620000]	6.462	2.69189	0.0410568	0.739239	yes	up	0	0.01	0.01	0	0	0	0.01	0	0	0	0.04	0.13	0.00333333	0.03
ENSRNOG00000011263	Plac9	placenta associated 9 [Source:RGD Symbol;Acc:1306662]	2.559	1.35578	0.0196287	0.765746	yes	up	0.16	0.3	0.08	0.23	0.09	0.47	0.27	0.27	0.64	0.37	0.98	1.14	0.221667	0.611667
ENSRNOG00000011381	Acsbg1	acyl-CoA synthetase bubblegum family member 1 [Source:RGD Symbol;Acc:708557]	2.159	1.11061	0.0498958	0.729941	yes	up	0.65	0.21	0.16	0.07	0.2	0.22	0.33	0.25	0.16	0.8	0.53	1.33	0.251667	0.566667
ENSRNOG00000011453	Kif6	kinesin family member 6 [Source:RGD Symbol;Acc:621070]	0.328	-1.61042	0.0257038	0.743511	yes	down	0.13	0.1	0.15	0.15	0.14	0.05	0.03	0.06	0	0.02	0.12	0	0.12	0.0383333
ENSRNOG00000011715	AABR07053669.1	mitochondrial fission regulator 1, pseudo 1 [Source:NCBI gene;Acc:679959]	0.269	-1.89604	0.049119	0.72852	yes	down	0.08	0.08	0.09	0.08	0.15	0	0.1	0	0	0	0	0	0.08	0.0166667
ENSRNOG00000012201	Prss37	serine protease 37 [Source:RGD Symbol;Acc:1311823]	7.724	2.94935	0.037955	0.752596	yes	up	0	0	0	0	0	0	0	0.16	0	0	0.06	0.15	0	0.0616667
ENSRNOG00000012575	Fat2	FAT atypical cadherin 2 [Source:RGD Symbol;Acc:620656]	3.531	1.82007	0.0420454	0.736845	yes	up	0.36	0.02	0.05	0.02	0.03	0.03	0.19	0.02	0.05	0.34	0.27	0.96	0.085	0.305
ENSRNOG00000012593	Mmel1	membrane metallo-endopeptidase-like 1 [Source:RGD Symbol;Acc:1309299]	3.332	1.73655	0.00944998	0.818891	yes	up	0	0.02	0.04	0.02	0.02	0.02	0.06	0.06	0.06	0.04	0.05	0.17	0.02	0.0733333
ENSRNOG00000013062	Cyp24a1	cytochrome P450, family 24, subfamily a, polypeptide 1 [Source:RGD Symbol;Acc:2462]	2.49	1.31593	0.00179292	0.829795	yes	up	48.56	21.27	28.46	79.2	45.87	23.82	126.12	101.65	204.94	82.08	58.3	79.54	41.1967	108.772
ENSRNOG00000013097	LOC691485	hypothetical protein LOC691485 [Source:RGD Symbol;Acc:1583888]	3.826	1.93602	0.0166578	0.757186	yes	up	0.07	0.13	0	0	0.16	0.07	0.7	0.31	0.35	0.06	0.07	0.38	0.0716667	0.311667
ENSRNOG00000013112	Dusp13	dual specificity phosphatase 13 [Source:RGD Symbol;Acc:1359712]	5.063	2.34006	0.0347902	0.756909	yes	up	0	0	0	0	0.12	0.02	0.12	0	0.11	0.15	0.41	0	0.0233333	0.131667
ENSRNOG00000013228	Scrg1	stimulator of chondrogenesis 1 [Source:RGD Symbol;Acc:68377]	0.34	-1.55611	0.0334642	0.755505	yes	down	0.14	0.29	0.11	0.08	0.06	0.3	0.1	0.06	0	0.16	0.03	0	0.163333	0.0583333
ENSRNOG00000013378	Svopl	SVOP like [Source:RGD Symbol;Acc:1566053]	0.263	-1.92856	0.013269	0.804198	yes	down	0.14	0.21	0.05	0.13	0.15	0.09	0	0	0.04	0.04	0	0.1	0.128333	0.03
ENSRNOG00000014039	Sucnr1	succinate receptor 1 [Source:RGD Symbol;Acc:1303193]	0.432	-1.21247	0.0274339	0.744884	yes	down	0.24	0.22	0.32	0.39	0.62	0.46	0.09	0.09	0.08	0.15	0.15	0.44	0.375	0.166667
ENSRNOG00000014156	Fut7	fucosyltransferase 7 [Source:RGD Symbol;Acc:735019]	0.405	-1.30423	0.0389889	0.749735	yes	down	0.1	0.13	0.1	0.1	0.15	0.1	0.08	0	0	0.09	0.06	0.04	0.113333	0.045
ENSRNOG00000014231	Pnoc	prepronociceptin [Source:RGD Symbol;Acc:3362]	2.833	1.50234	0.0153944	0.775969	yes	up	0.76	0.33	0.27	0.38	1.05	0.47	1.13	1.41	0.27	1.02	2.23	4.49	0.543333	1.75833
ENSRNOG00000014269	Cxcr2	C-X-C motif chemokine receptor 2 [Source:RGD Symbol;Acc:2906]	0.412	-1.27803	0.00950723	0.806688	yes	down	0.36	0.43	0.42	0.4	0.68	0.15	0.06	0.06	0.21	0.19	0.19	0.23	0.406667	0.156667
ENSRNOG00000014965	Mas1l	MAS1 proto-oncogene like, G protein-coupled receptor [Source:RGD Symbol;Acc:738049]	4.904	2.29407	0.0387542	0.750181	yes	up	0	0	0	0	0.06	0	0	0.06	0	0.05	0.14	0.17	0.01	0.07
ENSRNOG00000015042	Cysltr2	cysteinyl leukotriene receptor 2 [Source:RGD Symbol;Acc:619797]	0.374	-1.4206	0.0230035	0.760458	yes	down	0.33	0.38	0.17	0.24	0.09	0.4	0.09	0.09	0.16	0	0.15	0.09	0.268333	0.0966667
ENSRNOG00000015086	Plin1	perilipin 1 [Source:RGD Symbol;Acc:3351]	10.393	3.37759	0.0117098	0.813853	yes	up	0	0.03	0	0.03	0.02	0.04	0	0	0.03	0.04	0.35	0.85	0.02	0.211667
ENSRNOG00000015149	Nrg4	neuregulin 4 [Source:RGD Symbol;Acc:1589860]	6.316	2.65894	0.0451642	0.734604	yes	up	0	0	0	0	0	0	0.13	0	0	0	0.11	0.24	0	0.08
ENSRNOG00000015367	AC096024.1	-	0.116	-3.11052	0.0118176	0.818549	yes	down	1.57	1.11	0	0.26	0	0	0	0	0	0	0	0.07	0.49	0.0116667
ENSRNOG00000015403	Cd52	CD52 molecule [Source:RGD Symbol;Acc:620627]	0.423	-1.23984	0.0235702	0.755879	yes	down	1.84	0.58	1.69	3	2.08	1.01	0.71	1.64	0.63	0.96	0.39	0.23	1.7	0.76
ENSRNOG00000015503	Otud7a	OTU deubiquitinase 7A [Source:RGD Symbol;Acc:1563721]	0.32	-1.64227	0.0174595	0.756481	yes	down	0.08	0.1	0.08	0.03	0.09	0.08	0.03	0.03	0	0	0.05	0.03	0.0766667	0.0233333
ENSRNOG00000016945	Pla2g2a	phospholipase A2 group IIA [Source:RGD Symbol;Acc:620857]	2.492	1.3174	0.00810385	0.829281	yes	up	1.67	3.57	2.55	1.99	4.5	1.55	3.89	3.69	3.36	3.91	11.08	15.67	2.63833	6.93333
ENSRNOG00000017678	AABR07001064.1	-	0.125	-3.00212	0.0337111	0.756049	yes	down	0	0.01	0	0.05	0	0.05	0	0	0	0	0	0	0.0183333	0
ENSRNOG00000017786	Acta1	actin, alpha 1, skeletal muscle [Source:RGD Symbol;Acc:2025]	4.007	2.00262	0.0140396	0.796387	yes	up	0	0.13	0.05	0	0.26	0	0.31	0.37	0.23	0.13	0.31	0.56	0.0733333	0.318333
ENSRNOG00000018148	LOC108348081	CD99 antigen-like protein 2 [Source:RGD Symbol;Acc:11437172]	607.768	9.24738	0.00844964	0.823294	yes	up	0	0	0	0	0	0	0	0	0	0	2.96	3.31	0	1.045
ENSRNOG00000018798	Bcan	brevican [Source:RGD Symbol;Acc:2194]	8.298	3.05271	0.0314325	0.749522	yes	up	0	0	0	0	0	0	0	0	0	0.04	0.04	0.05	0	0.0216667
ENSRNOG00000019159	Jakmip2	janus kinase and microtubule interacting protein 2 [Source:RGD Symbol;Acc:1559742]	0.496	-1.01259	0.015273	0.779495	yes	down	0.12	0.31	0.31	0.21	0.29	0.16	0.19	0.08	0.09	0.09	0.18	0.1	0.233333	0.121667
ENSRNOG00000019207	Shank1	SH3 and multiple ankyrin repeat domains 1 [Source:RGD Symbol;Acc:621011]	2.215	1.14748	0.0441547	0.735214	yes	up	0.03	0.02	0.05	0	0.02	0.04	0.07	0.08	0.06	0.08	0.02	0.1	0.0266667	0.0683333
ENSRNOG00000019467	Fer1l4	fer-1-like family member 4 [Source:RGD Symbol;Acc:1308250]	31.668	4.98497	0.00209248	0.835517	yes	up	0.01	0	0	0	0	0	0.01	0	0.01	0.03	0.06	0.42	0.00166667	0.0883333
ENSRNOG00000019500	Cyp1a1	cytochrome P450, family 1, subfamily a, polypeptide 1 [Source:RGD Symbol;Acc:2458]	8.178	3.03177	0.00492825	0.888132	yes	up	1.77	0.15	0.16	0.09	0.03	0.74	0.44	0.15	1.46	3.07	7.08	12.2	0.49	4.06667
ENSRNOG00000019586	Ccdc24	coiled-coil domain containing 24 [Source:RGD Symbol;Acc:1562911]	0.208	-2.26198	0.0167149	0.758089	yes	down	0.14	0.08	0	0.12	0.27	0.04	0	0	0	0.06	0.04	0	0.108333	0.0166667
ENSRNOG00000020165	Ahsp	alpha hemoglobin stabilizing protein [Source:RGD Symbol;Acc:1306725]	0.464	-1.10667	0.0177997	0.758314	yes	down	1.48	0.52	1.14	1.45	1.67	0.92	0.42	0.42	0.38	1.04	0.35	0.84	1.19667	0.575
ENSRNOG00000020405	Ins2	insulin 2 [Source:RGD Symbol;Acc:2916]	6.243	2.6422	0.0240104	0.745348	yes	up	0	0	0	0	0	0	0	0	0.3	0.28	0.28	0.34	0	0.2
ENSRNOG00000020863	Oaz3	ornithine decarboxylase antizyme 3 [Source:RGD Symbol;Acc:1599278]	5.304	2.40705	0.00516979	0.884686	yes	up	0.66	0.63	0	0	0.13	0	0.53	2.13	0.24	0.77	0.78	1.17	0.236667	0.936667
ENSRNOG00000021484	AABR07003537.1	-	0.108	-3.21275	0.0168389	0.760324	yes	down	0.83	0.17	2.79	0	0	0.3	0	0	0	0.36	0	0	0.681667	0.06
ENSRNOG00000022007	Slc9c1	solute carrier family 9 member C1 [Source:RGD Symbol;Acc:1309075]	0.157	-2.6684	0.0400196	0.742222	yes	down	0	0.03	0.02	0	0	0.02	0	0	0	0	0	0	0.0116667	0
ENSRNOG00000022021	Spag6	sperm associated antigen 6 [Source:RGD Symbol;Acc:1305616]	4.893	2.29075	0.04637	0.733706	yes	up	0	0	0	0.06	0	0	0.11	0.11	0	0.03	0.18	0	0.01	0.0716667
ENSRNOG00000022030	Aunip	aurora kinase A and ninein interacting protein [Source:RGD Symbol;Acc:1589922]	2.91	1.54086	0.0384034	0.749805	yes	up	0.16	0.05	0.05	0	0	0.05	0.23	0.06	0.21	0.05	0.29	0.17	0.0516667	0.168333
ENSRNOG00000022255	Tmprss11e	transmembrane serine protease 11E [Source:RGD Symbol;Acc:1561698]	0.221	-2.17789	0.0400673	0.741754	yes	down	0.11	0.05	0	0.11	0.12	0	0	0	0.05	0	0	0	0.065	0.00833333
ENSRNOG00000022599	AABR07035479.1	-	79.434	6.31168	0.0151286	0.774069	yes	up	0	0	0	0	0	0	0	0.48	0	0	1.01	0	0	0.248333
ENSRNOG00000022777	Six1	SIX homeobox 1 [Source:RGD Symbol;Acc:620906]	6.999	2.80706	0.0161978	0.753088	yes	up	0	0	0	0	0.02	0	0.02	0	0	0.05	0.1	0.04	0.00333333	0.035
ENSRNOG00000023895	Ube2u	ubiquitin conjugating enzyme E2 U [Source:RGD Symbol;Acc:1565480]	0.436	-1.19832	0.0493055	0.728105	yes	down	0.24	0.18	0.34	0.51	0.11	0.23	0.11	0.16	0	0.27	0.09	0.1	0.268333	0.121667
ENSRNOG00000024114	Zdbf2	zinc finger, DBF-type containing 2 [Source:RGD Symbol;Acc:1560005]	0.256	-1.96327	0.0286454	0.751721	yes	down	0.03	0	0.02	0.02	0.02	0	0	0	0.01	0	0.01	0	0.015	0.00333333
ENSRNOG00000024331	Upk1a	uroplakin 1A [Source:RGD Symbol;Acc:1309849]	4.076	2.02707	0.0330197	0.757221	yes	up	8.99	1.63	0.71	0.18	0.6	1.24	2.49	1.32	1.88	4.88	9.39	31.92	2.225	8.64667
ENSRNOG00000024508	Lpal2	lipoprotein(a) like 2, pseudogene [Source:RGD Symbol;Acc:1597362]	8.384	3.06771	0.0331878	0.755968	yes	up	0.16	0	0	0	0	0	0.93	0	1.49	0	0	0	0.0266667	0.403333
ENSRNOG00000024905	Drc1	dynein regulatory complex subunit 1 [Source:RGD Symbol;Acc:1359318]	0.216	-2.20761	0.0386954	0.751903	yes	down	0.15	0	0.05	0	0.2	0.02	0	0.03	0	0.02	0.02	0	0.07	0.0116667
ENSRNOG00000024957	Dnali1	dynein, axonemal, light intermediate chain 1 [Source:RGD Symbol;Acc:1309260]	3.447	1.78537	0.0167891	0.759763	yes	up	0.06	0.03	0.03	0	0	0.03	0.09	0.16	0.17	0.03	0.05	0.06	0.025	0.0933333
ENSRNOG00000025005	Ccdc190	coiled-coil domain containing 190 [Source:RGD Symbol;Acc:1560672]	3.821	1.93389	0.0496227	0.729088	yes	up	0	0	0	0	0	0.04	0.05	0.05	0.04	0.04	0.04	0.04	0.00666667	0.0433333
ENSRNOG00000025420	Cmtm2a	CKLF-like MARVEL transmembrane domain containing 2A [Source:RGD Symbol;Acc:1307501]	0.13	-2.94166	0.0357483	0.751268	yes	down	0.24	0.07	0	0	0.09	0	0	0	0	0	0	0	0.0666667	0
ENSRNOG00000025473	Tppp2	tubulin polymerization-promoting protein family member 2 [Source:RGD Symbol;Acc:1566185]	0.095	-3.39746	0.0189468	0.764026	yes	down	0	0.13	0.57	0	0.16	0.14	0	0	0	0	0	0	0.166667	0
ENSRNOG00000025640	Olr1637	olfactory receptor 1637 [Source:RGD Symbol;Acc:1333368]	3.366	1.75088	0.00878822	0.817184	yes	up	0.15	0.14	0.15	0	0.08	0	0.17	0.34	0.3	0.42	0.42	0.33	0.0866667	0.33
ENSRNOG00000025676	Gask1a	golgi associated kinase 1A [Source:RGD Symbol;Acc:1305157]	4.02	2.00714	0.00510919	0.881726	yes	up	0	0.05	0.09	0	0.06	0.06	0.13	0.1	0.09	0.27	0.3	0.28	0.0433333	0.195
ENSRNOG00000026037	Plb1	phospholipase B1 [Source:RGD Symbol;Acc:621565]	2.196	1.13513	0.0204724	0.764953	yes	up	0.09	0.03	0.04	0.16	0.16	0.09	0.12	0.16	0.21	0.43	0.17	0.21	0.095	0.216667
ENSRNOG00000026344	Togaram2	TOG array regulator of axonemal microtubules 2 [Source:RGD Symbol;Acc:1310677]	3.791	1.92262	0.0317001	0.748018	yes	up	0	0	0	0.04	0.02	0	0.04	0.02	0.02	0.04	0.11	0.04	0.01	0.045
ENSRNOG00000026387	Ms4a12	membrane spanning 4-domains A12 [Source:RGD Symbol;Acc:1307162]	0.49	-1.02988	0.0182876	0.753866	yes	down	0.62	0.77	0.31	0.9	0.7	0.71	0.58	0.47	0.31	0.29	0.19	0.23	0.668333	0.345
ENSRNOG00000027212	Tekt3	tektin 3 [Source:RGD Symbol;Acc:1310582]	7.548	2.91602	0.0382002	0.751603	yes	up	0	0	0	0	0	0	0	0.04	0	0.03	0.1	0	0	0.0283333
ENSRNOG00000027331	Ppef1	protein phosphatase with EF-hand domain 1 [Source:RGD Symbol;Acc:1562772]	7.574	2.92097	0.0387368	0.750559	yes	up	0	0	0	0	0	0	0.11	0	0.03	0.03	0	0	0	0.0283333
ENSRNOG00000027736	Cnn1	calponin 1 [Source:RGD Symbol;Acc:621883]	2.983	1.57655	0.00287212	0.835541	yes	up	1.54	1.81	2.58	1.28	2.08	0.86	1.88	3.47	3.51	2.3	8.08	12.48	1.69167	5.28667
ENSRNOG00000027911	Stkld1	serine/threonine kinase-like domain containing 1 [Source:RGD Symbol;Acc:1307355]	5.636	2.49479	0.0472115	0.730558	yes	up	0	0	0	0	0	0.02	0	0.14	0	0	0.07	0.03	0.00333333	0.04
ENSRNOG00000027979	LOC500354	similar to C030030A07Rik protein [Source:RGD Symbol;Acc:1563896]	0.159	-2.65698	0.0382388	0.748745	yes	down	0.05	0.04	0	0	0	0.09	0	0	0	0	0	0	0.03	0
ENSRNOG00000028243	Derl3	derlin 3 [Source:RGD Symbol;Acc:1597373]	2.67	1.41685	0.00135551	0.836474	yes	up	0.98	0.59	1.76	0.44	1.69	0.85	2.44	3.03	3.63	4.05	3.3	2.51	1.05167	3.16
ENSRNOG00000028362	Unc80	unc-80 homolog, NALCN channel complex subunit [Source:RGD Symbol;Acc:1309976]	3.339	1.73925	0.0186098	0.757938	yes	up	0	0.01	0.01	0.02	0	0.01	0.14	0.03	0.02	0.04	0.09	0.03	0.00833333	0.0583333
ENSRNOG00000028444	AABR07006258.1	-	38.116	5.25231	0.00801378	0.841199	yes	up	0	0	0	0	0	0	0	1.94	0.08	0.99	3.35	0	0	1.06
ENSRNOG00000028456	Ush1g	USH1 protein network component sans [Source:RGD Symbol;Acc:1304551]	0.156	-2.6829	0.0423915	0.734065	yes	down	0	0.04	0	0	0.11	0.05	0	0	0	0	0	0	0.0333333	0
ENSRNOG00000028648	Olig1	oligodendrocyte transcription factor 1 [Source:RGD Symbol;Acc:621129]	6.658	2.73508	0.0329804	0.758028	yes	up	0.03	0	0	0	0	0	0	0	0	0.03	0.11	0.19	0.005	0.055
ENSRNOG00000028747	AABR07073039.1	ribosomal protein L22-like [Source:NCBI gene;Acc:100360057]	0.074	-3.75753	0.0114843	0.817714	yes	down	0	0	3.96	0.83	0	14.7	0.56	0	0	0	0.61	0	3.24833	0.195
ENSRNOG00000028974	AABR07004894.1	-	7.687	2.94239	0.0355095	0.752462	yes	up	0	0	0	0	0	0	0	0	0.44	0	0.21	0.25	0	0.15
ENSRNOG00000029046	AABR07035357.1	ubiquitin carboxyl-terminal hydrolase 12-like [Source:NCBI gene;Acc:100912059]	16.432	4.03839	0.0317506	0.747479	yes	up	0	0	0	0	0	0	0.13	0	0	0.06	0	0	0	0.0316667
ENSRNOG00000029315	AC099294.1	-	0.14	-2.83881	0.0353171	0.749946	yes	down	0.03	0.03	0.06	0	0	0	0	0	0	0	0	0	0.02	0
ENSRNOG00000029401	Actg2	actin gamma 2, smooth muscle [Source:RGD Symbol;Acc:2027]	5.825	2.5423	0.00307289	0.857209	yes	up	0.38	1.41	2.24	0.82	1.22	0.46	0.74	1.27	2.86	3.47	10.1	21.84	1.08833	6.71333
ENSRNOG00000029427	Grhl3	grainyhead-like transcription factor 3 [Source:RGD Symbol;Acc:1308320]	2.917	1.5446	0.022178	0.761605	yes	up	0.4	0.27	0.1	0.14	0.17	0.26	0.4	0.19	0.26	0.18	0.75	2.25	0.223333	0.671667
ENSRNOG00000029686	LOC102555727	quinone oxidoreductase-like protein 1-like [Source:RGD Symbol;Acc:7532340]	0.325	-1.62033	0.0379269	0.752771	yes	down	1.18	0.12	0.53	0.39	0.16	0.59	0	0.17	0.14	0.11	0.51	0	0.495	0.155
ENSRNOG00000030101	Traip	TRAF-interacting protein [Source:RGD Symbol;Acc:1309761]	2.325	1.21708	0.00402927	0.872894	yes	up	0.14	0.13	0.06	0.05	0.16	0.16	0.16	0.32	0.36	0.29	0.32	0.28	0.116667	0.288333
ENSRNOG00000030177	AABR07060979.1	-	0.174	-2.52214	0.0255754	0.740851	yes	down	0	0.99	1.09	0	2.35	0.52	0	0	0.54	0	0	0	0.825	0.09
ENSRNOG00000030541	Ccdc154	coiled-coil domain containing 154 [Source:RGD Symbol;Acc:1559998]	6.347	2.66617	0.0464205	0.732796	yes	up	0	0	0	0	0	0	0	0.04	0	0	0.03	0.07	0	0.0233333
ENSRNOG00000030614	LOC689899	similar to 60S ribosomal protein L23a [Source:RGD Symbol;Acc:1587481]	0.196	-2.35267	0.0496894	0.728491	yes	down	0	0.2	0	0.2	0	0.2	0	0	0	0	0	0	0.1	0
ENSRNOG00000030914	Lexm	lymphocyte expansion molecule [Source:RGD Symbol;Acc:1559493]	2.036	1.0259	0.0289492	0.751941	yes	up	0.13	0.03	0.1	0.06	0.04	0.09	0.22	0.11	0.1	0.21	0.18	0.18	0.075	0.166667
ENSRNOG00000030925	AABR07027925.2	-	31.005	4.95443	0.00445096	0.88862	yes	up	0	0	0	0	0	0	1.19	0.47	0	0	0.71	0.54	0	0.485
ENSRNOG00000031060	LOC498826	LRRGT00165 [Source:RGD Symbol;Acc:1560045]	0.433	-1.20746	0.0233349	0.756675	yes	down	0.87	1.44	0.86	1.03	2.57	0.36	0.19	0.5	0.49	0.42	0.99	0.57	1.18833	0.526667
ENSRNOG00000031398	Mab21l2	mab-21 like 2 [Source:RGD Symbol;Acc:1595520]	8.756	3.13031	0.0288915	0.752361	yes	up	0	0	0	0	0	0	0	0.03	0	0.07	0.05	0	0	0.025
ENSRNOG00000031448	Stpg1	sperm-tail PG-rich repeat containing 1 [Source:RGD Symbol;Acc:1560169]	0.431	-1.21339	0.00665887	0.858235	yes	down	0.33	0.18	0.26	0.19	0.18	0.21	0.06	0.06	0.2	0.05	0.1	0.12	0.225	0.0983333
ENSRNOG00000031494	Armh1	armadillo-like helical domain containing 1 [Source:RGD Symbol;Acc:1563714]	2.443	1.28838	0.0184979	0.757931	yes	up	0.1	0.06	0.04	0.07	0.04	0.07	0.12	0.16	0.18	0.32	0.2	0.04	0.0633333	0.17
ENSRNOG00000031802	LOC691427	similar to 6.8 kDa mitochondrial proteolipid [Source:RGD Symbol;Acc:1583946]	0.095	-3.40029	0.00082823	0.733308	yes	down	29.8	3.34	77.53	132.63	96.86	22.57	1.9	8.31	9.32	10.95	0	0.01	60.455	5.08167
ENSRNOG00000031848	AABR07065651.1	-	0.103	-3.2737	0.0262832	0.745448	yes	down	1.61	0	0.97	0	1.06	0	0	0	0	0	0	0	0.606667	0
ENSRNOG00000032206	Cntnap5b	contactin associated protein-like 5B [Source:RGD Symbol;Acc:1565194]	6.226	2.63826	0.0418662	0.73815	yes	up	0	0	0	0	0	0	0	0	0.03	0.01	0.01	0	0	0.00833333
ENSRNOG00000032866	AABR07035366.1	-	0.112	-3.15866	0.0237597	0.754825	yes	down	0.85	0.82	0	0	0	0.86	0	0	0	0	0	0	0.421667	0
ENSRNOG00000032889	Hmgb4	high-mobility group box 4 [Source:RGD Symbol;Acc:1596426]	0.158	-2.66491	0.0395012	0.744128	yes	down	0.26	0	0	0.13	0	0.13	0	0	0	0	0	0	0.0866667	0
ENSRNOG00000033146	LOC103690015	40S ribosomal protein S19-like [Source:RGD Symbol;Acc:9313957]	13.46	3.75058	0.00073138	0.709229	yes	up	0	0	0.01	0	0.01	0	0.8	0.68	0.11	0.9	0	0.79	0.00333333	0.546667
ENSRNOG00000033152	Rps18l1	ribosomal protein S18-like 1 [Source:RGD Symbol;Acc:2321678]	16.147	4.01321	0.0382269	0.749232	yes	up	0	0	0	0	0	0	0	0.63	0	0	0	1.82	0	0.408333
ENSRNOG00000033913	AABR07053734.2	-	5.829	2.5432	0.0451395	0.735377	yes	up	0	0	0	0	0	0	0	0.45	0	0.37	0.63	0	0	0.241667
ENSRNOG00000036608	Mlana	melan-A [Source:RGD Symbol;Acc:1306525]	0.445	-1.16787	0.00757127	0.861349	yes	down	2.97	4.91	6.56	3.11	9.08	2.22	3.05	1.61	2.29	1.42	2.46	1.08	4.80833	1.985
ENSRNOG00000036690	Ppp1r27	protein phosphatase 1, regulatory subunit 27 [Source:RGD Symbol;Acc:1308861]	7.641	2.93384	0.0361272	0.751475	yes	up	0	0	0	0	0	0	0	0.24	0.21	0.1	0	0	0	0.0916667
ENSRNOG00000037709	Armcx1	armadillo repeat containing, X-linked 1 [Source:RGD Symbol;Acc:1561629]	0.018	-5.81383	0.00333302	0.848421	yes	down	0	0	0	0	0.49	1.26	0	0	0	0	0	0	0.291667	0
ENSRNOG00000038211	AABR07032856.1	-	0.077	-3.70331	0.00948665	0.815131	yes	down	0.18	0.11	0	0.17	0	0.06	0	0	0	0	0	0	0.0866667	0
ENSRNOG00000038274	AABR07051533.1	-	17.503	4.12953	0.0158075	0.762807	yes	up	0	0	0	0	0	0.36	0	0.41	0.37	0	0	11.08	0.06	1.97667
ENSRNOG00000038445	Rnf225	ring finger protein 225 [Source:RGD Symbol;Acc:1561909]	3.527	1.81848	0.0285118	0.751118	yes	up	0.05	0.03	0	0	0.03	0	0.09	0.18	0.03	0.05	0.08	0.03	0.0183333	0.0766667
ENSRNOG00000038473	Got1l1	glutamic-oxaloacetic transaminase 1-like 1 [Source:RGD Symbol;Acc:1307172]	8.865	3.14807	0.0159713	0.756372	yes	up	0	0	0	0	0	0	0.06	0.06	0.1	0.09	0	0	0	0.0516667
ENSRNOG00000038832	AABR07064415.1	-	0.083	-3.59387	0.00633842	0.878065	yes	down	2.09	1.41	0.73	0.83	0	0	0	0	0	0	0.38	0	0.843333	0.0633333
ENSRNOG00000038894	AABR07072096.1	-	0.096	-3.38474	0.0276799	0.747577	yes	down	0.07	0	0	0.28	0	0.14	0	0	0	0	0	0	0.0816667	0
ENSRNOG00000039568	Mgat4e	MGAT4 family, member E [Source:RGD Symbol;Acc:1308112]	0.157	-2.67024	0.0403704	0.738637	yes	down	0.05	0.02	0	0	0.03	0	0	0	0	0	0	0	0.0166667	0
ENSRNOG00000039725	Ces1a	carboxylesterase 1A [Source:RGD Symbol;Acc:1583671]	0.226	-2.14368	0.0153088	0.777428	yes	down	0.2	0.25	0.13	0.1	0.26	0.29	0	0	0.03	0	0.22	0	0.205	0.0416667
ENSRNOG00000040020	AABR07016976.1	-	6.192	2.63047	0.0407327	0.737973	yes	up	0	0	0	0	0	0	0	0	0	0.25	0.13	0.15	0	0.0883333
ENSRNOG00000042230	RGD1307182	similar to RIKEN cDNA B430306N03 gene [Source:RGD Symbol;Acc:1307182]	0.365	-1.45368	0.0274101	0.745232	yes	down	0.15	0.33	0.1	0.49	0.91	0.84	0.46	0.23	0.05	0.14	0.05	0.17	0.47	0.183333
ENSRNOG00000042384	Kctd7	potassium channel tetramerization domain containing 7 [Source:RGD Symbol;Acc:1582914]	2.245	1.16664	0.00254551	0.836078	yes	up	0.31	0.33	0.18	0.22	0.2	0.39	0.76	0.81	0.67	0.88	0.3	0.54	0.271667	0.66
ENSRNOG00000042410	AABR07043601.1	-	3.532	1.82058	0.00815273	0.821892	yes	up	0.28	0.26	0.26	0.52	0	0.25	0.34	1.91	0.84	0.48	1.3	1.65	0.261667	1.08667
ENSRNOG00000042465	Zbtb32	zinc finger and BTB domain containing 32 [Source:RGD Symbol;Acc:1584121]	2.868	1.52022	0.0292957	0.749469	yes	up	0.03	0.12	0.07	0	0.04	0.09	0.4	0.04	0.1	0.33	0.09	0.18	0.0583333	0.19
ENSRNOG00000043262	AC142180.1	-	0.16	-2.64079	0.0141843	0.793542	yes	down	0.1	0.19	0.51	0.1	0	0.1	0	0	0.1	0	0	0	0.166667	0.0166667
ENSRNOG00000043324	Upk2	uroplakin 2 [Source:RGD Symbol;Acc:1597393]	6.647	2.7328	0.0345731	0.756226	yes	up	7.31	0.2	0.79	0	0.12	0	0.99	0	1.47	4.23	8.96	41.76	1.40333	9.56833
ENSRNOG00000045679	Apoa1	apolipoprotein A1 [Source:RGD Symbol;Acc:2130]	0.16	-2.64468	0.0155128	0.770492	yes	down	0.26	0.16	0.27	0.17	0	0	0	0	0	0	0.08	0	0.143333	0.0133333
ENSRNOG00000045772	LOC100911545	alpha-2-macroglobulin-like [Source:RGD Symbol;Acc:6492449]	40.929	5.35507	0.0377789	0.754245	yes	up	0	0	0	0	0	0	0	0	0	0	0	0.42	0	0.07
ENSRNOG00000046163	AABR07042936.1	-	0.098	-3.35062	0.0227855	0.761913	yes	down	0	0.08	0.09	0	0	0.13	0	0	0	0	0	0	0.05	0
ENSRNOG00000046214	Cyp27b1	cytochrome P450, family 27, subfamily b, polypeptide 1 [Source:RGD Symbol;Acc:69192]	0.402	-1.31511	0.00133107	0.874383	yes	down	5.54	22.62	13.96	6.75	18.25	9.27	2.79	4.94	4.45	5.59	8.11	6.47	12.7317	5.39167
ENSRNOG00000046365	Oit3	oncoprotein induced transcript 3 [Source:RGD Symbol;Acc:735082]	0.07	-3.83162	0.00864834	0.815346	yes	down	0.08	0.03	0.05	0	0	0.1	0	0	0	0	0	0	0.0433333	0
ENSRNOG00000046440	AABR07071393.1	-	0.167	-2.57972	0.0452099	0.734759	yes	down	3.71	0	2.16	0	2.11	0	0	0	0	0	0	0	1.33	0
ENSRNOG00000046521	LOC100911572	collagen alpha-3(IV) chain-like [Source:RGD Symbol;Acc:6491864]	61.881	5.95142	0.00768155	0.845552	yes	up	0	0	0	0	0	0	0	0.34	0.74	0	1.06	0	0	0.356667
ENSRNOG00000046636	Hist1h4m	histone cluster 1, H4m [Source:RGD Symbol;Acc:1306905]	2.096	1.06791	0.0413195	0.739393	yes	up	2.38	1.57	1.73	1.6	0.93	1.67	2.95	6.74	2.59	1.53	6.4	2.87	1.64667	3.84667
ENSRNOG00000046696	LOC100910801	paired immunoglobulin-like type 2 receptor alpha-like [Source:RGD Symbol;Acc:6496729]	0.243	-2.04393	0.0449895	0.735876	yes	down	0.29	0.25	0.16	0	0	0.13	0	0	0	0.13	0	0	0.138333	0.0216667
ENSRNOG00000046852	B3gat2	beta-1,3-glucuronyltransferase 2 [Source:RGD Symbol;Acc:620903]	0.196	-2.35116	0.0271833	0.743036	yes	down	0.13	0.03	0.16	0	0.07	0.03	0	0	0.06	0	0	0	0.07	0.01
ENSRNOG00000046904	LOC108348085	beta-1,4-glucuronyltransferase 1 [Source:RGD Symbol;Acc:11379422]	0.041	-4.5997	0.0468614	0.734065	yes	down	0	0	0	0.9	0	0	0	0	0	0	0	0	0.15	0
ENSRNOG00000046941	LOC100909964	tyrosine-protein phosphatase non-receptor type substrate 1-like [Source:RGD Symbol;Acc:6500592]	0.07	-3.84654	0.00923963	0.821641	yes	down	0.29	0.09	0	0.38	0	0.19	0	0	0	0	0	0	0.158333	0
ENSRNOG00000046981	Gp1bb	glycoprotein Ib platelet subunit beta [Source:RGD Symbol;Acc:621050]	5.528	2.46672	0.0181524	0.757489	yes	up	0.07	0	0.13	0	0	0	0.16	0.25	0	0.06	0.54	0.45	0.0333333	0.243333
ENSRNOG00000047046	Plin4	perilipin 4 [Source:RGD Symbol;Acc:1590867]	2.926	1.54888	0.028191	0.754377	yes	up	0.16	0.25	0.27	0.08	0.1	0.11	0.06	0.12	0.19	0.28	0.72	1.63	0.161667	0.5
ENSRNOG00000047293	LOC100366030	rCG37858-like [Source:RGD Symbol;Acc:2324613]	5.592	2.48326	0.0372775	0.754592	yes	up	0	0	0	0	0	0.23	0	8.21	0	0.03	0	5.69	0.0383333	2.32167
ENSRNOG00000047379	Zfp82	zinc finger protein 82 [Source:RGD Symbol;Acc:6499485]	8.424	3.07446	0.00115324	0.809814	yes	up	0.08	0	0.61	0	0	0	1.09	1.17	0.48	1.17	1.42	1.04	0.115	1.06167
ENSRNOG00000047457	AABR07071765.1	-	0.156	-2.67949	0.0239834	0.746785	yes	down	0	0.05	0.05	0	0.05	0.05	0	0	0	0	0	0	0.0333333	0
ENSRNOG00000047624	AABR07002854.1	-	5.531	2.46748	0.0403303	0.739232	yes	up	0	0.14	0	0	0	0	1.38	0.09	1.16	0	0	0.01	0.0233333	0.44
ENSRNOG00000047642	AABR07051426.1	-	0.082	-3.60507	0.0227882	0.760751	yes	down	0	0.24	0.52	0	0.52	0	0	0	0	0	0	0	0.213333	0
ENSRNOG00000047663	Gata1	GATA binding protein 1 [Source:RGD Symbol;Acc:2663]	0.257	-1.95966	0.0448507	0.737753	yes	down	0.1	0.06	0.07	0	0	0.1	0	0	0.03	0.03	0	0	0.055	0.01
ENSRNOG00000047669	AABR07072639.1	-	4.389	2.13393	0.0431647	0.730678	yes	up	0	0.1	0	0	0	0	0	0.24	0.11	0.2	0	0.24	0.0166667	0.131667
ENSRNOG00000048042	AABR07034729.2	-	0.17	-2.55872	0.0140176	0.799593	yes	down	0.03	0.09	0	0.24	0.26	0.18	0.04	0.01	0.09	0	0	0	0.133333	0.0233333
ENSRNOG00000048071	Ccdc89	coiled-coil domain containing 89 [Source:RGD Symbol;Acc:1305335]	0.045	-4.48494	0.0246659	0.743042	yes	down	0	0	0	0.37	0	0.48	0	0	0	0	0	0	0.141667	0
ENSRNOG00000048353	Apeg3	antisense paternally expressed gene 3 [Source:RGD Symbol;Acc:1563921]	0.042	-4.58645	0.0239057	0.747797	yes	down	0	0	0	0	0.85	0.6	0	0	0	0	0	0	0.241667	0
ENSRNOG00000048384	AABR07065834.1	-	0.155	-2.68593	0.0427547	0.731645	yes	down	0	0.53	0.59	1.1	0	0	0	0	0	0	0	0	0.37	0
ENSRNOG00000048456	Rpl8	ribosomal protein L8 [Source:RGD Symbol;Acc:619827]	257.001	8.00563	0.00979013	0.803896	yes	up	0	0	0	0	0	0	0	0	4.13	0	3.97	0	0	1.35
ENSRNOG00000048489	AABR07002775.1	-	71.826	6.16643	0.00277272	0.868672	yes	up	0	0	0	0	0	0	1.1	0	0.18	0.27	0.4	0	0	0.325
ENSRNOG00000048492	AABR07017197.1	-	0.073	-3.78216	0.0476952	0.730823	yes	down	0	0	0	0	0.61	0.07	0	0	0	0	0	0	0.113333	0
ENSRNOG00000048493	AABR07008293.3	-	0.245	-2.02963	0.00337734	0.828627	yes	down	0.75	0.58	0.32	0.36	0.46	0.2	0.14	0	0	0.14	0.23	0.12	0.445	0.105
ENSRNOG00000048518	AABR07028558.1	-	8.449	3.07883	0.0320601	0.751291	yes	up	0	0	0	0	0	0	0	0	0.2	0.7	0	0.54	0	0.24
ENSRNOG00000048875	Znrf4	zinc and ring finger 4 [Source:RGD Symbol;Acc:1563631]	2.227	1.15488	0.0210314	0.760717	yes	up	0.12	0.22	0.18	0.29	0.13	0.34	0.53	0.66	0.7	0.38	0.11	0.71	0.213333	0.515
ENSRNOG00000048975	Trim42	tripartite motif-containing 42 [Source:RGD Symbol;Acc:1359699]	7.672	2.93955	0.0222395	0.761151	yes	up	0	0	0	0	0	0	0.05	0.03	0	0	0.02	0.03	0	0.0216667
ENSRNOG00000048976	LOC501467	similar to spermatogenesis associated glutamate (E)-rich protein 4d [Source:RGD Symbol;Acc:1587222]	0.11	-3.19027	0.0266817	0.742276	yes	down	0.24	0	0.24	0.23	0	0	0	0	0	0	0	0	0.118333	0
ENSRNOG00000049053	Glipr1l2	GLIPR1 like 2 [Source:RGD Symbol;Acc:1310205]	0.111	-3.17449	0.0146871	0.778877	yes	down	0.07	0.03	0	0.07	0	0.03	0	0	0	0	0	0	0.0333333	0
ENSRNOG00000049171	Pspn	persephin [Source:RGD Symbol;Acc:3432]	7.356	2.87891	0.0255218	0.745662	yes	up	0	0	0	0	0	0	0	0.6	0.2	0	0.25	0.3	0	0.225
ENSRNOG00000049269	RGD1563294	similar to Alpha enolase (2-phospho-D-glycerate hydro-lyase) [Source:RGD Symbol;Acc:1563294]	2.768	1.46887	0.0119644	0.823116	yes	up	0.05	0.14	0.08	0.06	0.11	0.11	0.05	0.35	0.42	0.12	0.31	0.35	0.0916667	0.266667
ENSRNOG00000049271	Rad51ap2	RAD51 associated protein 2 [Source:RGD Symbol;Acc:2322652]	7.746	2.95344	0.0428573	0.731556	yes	up	0	0	0	0	0	0	0	0.07	0	0	0.02	0.02	0	0.0183333
ENSRNOG00000049740	AABR07034273.1	N-alpha-acetyltransferase 50-like [Source:NCBI gene;Acc:102553099]	0.018	-5.7964	0.00250417	0.849916	yes	down	2.97	0	3.03	1.79	1.3	0	0	0	0	0	0	0	1.515	0
ENSRNOG00000049866	Plcxd1	phosphatidylinositol-specific phospholipase C, X domain containing 1 [Source:RGD Symbol;Acc:1560935]	0.222	-2.17196	0.0424997	0.734688	yes	down	0.23	0	0	0.08	0.27	0.12	0	0	0	0	0.12	0	0.116667	0.02
ENSRNOG00000049913	Rbm12	RNA binding motif protein 12 [Source:RGD Symbol;Acc:1594333]	0.011	-6.50057	0.013987	0.802341	yes	down	0	0	0.45	0	0.83	0	0	0	0	0	0	0	0.213333	0
ENSRNOG00000049949	Hapln4	hyaluronan and proteoglycan link protein 4 [Source:RGD Symbol;Acc:1308408]	4.926	2.30054	0.0452536	0.734298	yes	up	0.03	0.03	0.03	0	0.02	0.02	0	0	0.02	0.03	0.1	0.56	0.0216667	0.118333
ENSRNOG00000050006	Agtr2	angiotensin II receptor, type 2 [Source:RGD Symbol;Acc:2072]	8.815	3.13994	0.0469723	0.732422	yes	up	0	0	0	0	0	0	0	0	0	0.06	0	0.07	0	0.0216667
ENSRNOG00000050102	AABR07065699.1	-	0.103	-3.2737	0.0262832	0.745448	yes	down	1.61	0	0.97	0	1.06	0	0	0	0	0	0	0	0.606667	0
ENSRNOG00000050137	Ajap1	adherens junctions associated protein 1 [Source:RGD Symbol;Acc:1590138]	2.802	1.48661	0.0499739	0.729511	yes	up	0	0.02	0.1	0.05	0.06	0	0.09	0.11	0.2	0.21	0.02	0.08	0.0383333	0.118333
ENSRNOG00000050240	Mtf1	metal-regulatory transcription factor 1 [Source:RGD Symbol;Acc:1308956]	82.9	6.37329	0.015627	0.770529	yes	up	0	0	0	0	0	0	0.27	0.6	0	0	0	0	0	0.145
ENSRNOG00000050369	Cct8l1	chaperonin containing TCP1, subunit 8 (theta)-like 1 [Source:RGD Symbol;Acc:1561536]	0.345	-1.53601	0.0235626	0.756829	yes	down	0.42	0.18	0.12	0.26	0.34	0.26	0.26	0	0	0.07	0.14	0.08	0.263333	0.0916667
ENSRNOG00000050417	AABR07006774.1	-	0.24	-2.05618	0.0162474	0.753674	yes	down	1.9	3.31	3.88	3.58	4.43	3.76	0	0	0	0	2.83	2.24	3.47667	0.845
ENSRNOG00000050420	Krt5	keratin 5 [Source:RGD Symbol;Acc:727894]	13.752	3.78156	0.00644748	0.869513	yes	up	0.74	0.04	0.13	0.04	0	0.15	0.05	0	0.26	1.49	3.29	11.47	0.183333	2.76
ENSRNOG00000050564	AABR07060585.1	-	2.836	1.50374	0.0212034	0.762873	yes	up	0.26	0.88	0.1	0.42	0.66	0	1.52	1.76	0.43	0.54	1.4	1.42	0.386667	1.17833
ENSRNOG00000050629	Olr312	olfactory receptor 312 [Source:RGD Symbol;Acc:1333205]	0.095	-3.40309	0.0290823	0.749662	yes	down	0	0.08	0.16	0.32	0	0	0	0	0	0	0	0	0.0933333	0
ENSRNOG00000050658	Tacr2	tachykinin receptor 2 [Source:RGD Symbol;Acc:3812]	6.616	2.72603	0.0430871	0.733021	yes	up	0	0.04	0	0	0.02	0	0	0	0.02	0	0.11	0.37	0.01	0.0833333
ENSRNOG00000050713	LOC108348050	ubiquitin carboxyl-terminal hydrolase 25-like [Source:RGD Symbol;Acc:11392568]	0.499	-1.00373	0.0379773	0.752306	yes	down	3.16	1.01	3.18	1.28	1.85	2.7	2.28	1.19	1.7	0.19	0.43	1.13	2.19667	1.15333
ENSRNOG00000050888	LOC691320	similar to cytochrome P450 4F1 [Source:RGD Symbol;Acc:1585095]	22.991	4.52302	0.0487175	0.733789	yes	up	0	0	0	0	0	0	0	0	0.61	0	0	0	0	0.101667
ENSRNOG00000050974	AABR07030773.1	-	0.164	-2.61223	0.0237866	0.74983	yes	down	0.44	0.16	0.71	0.14	0	0	0	0	0	0	0	0.17	0.241667	0.0283333
ENSRNOG00000050995	AABR07002774.4	-	9.42	3.23568	0.0246387	0.743323	yes	up	0	0	0	0	0	0.07	0	0.51	0	0.94	0	0	0.0116667	0.241667
ENSRNOG00000050996	Kctd4	potassium channel tetramerization domain containing 4 [Source:RGD Symbol;Acc:1594637]	4.946	2.30618	0.0357546	0.750626	yes	up	0.02	0	0	0	0	0	0.02	0.06	0	0.05	0	0.02	0.00333333	0.025
ENSRNOG00000051077	Brms1l	BRMS1 like transcriptional repressor [Source:RGD Symbol;Acc:1306006]	0.41	-1.28725	0.0166207	0.758889	yes	down	1.97	2.33	1.79	3.07	3.63	1.04	0.19	0.1	1.39	1.96	0.13	1.66	2.305	0.905
ENSRNOG00000051244	Lemd1	LEM domain containing 1 [Source:RGD Symbol;Acc:2322707]	0.128	-2.96709	0.0387633	0.749645	yes	down	0.22	0	0.68	0	0.25	0	0	0	0	0	0	0	0.191667	0
ENSRNOG00000051253	LOC102553828	spermatogenesis-associated protein 13-like [Source:RGD Symbol;Acc:7698364]	0.036	-4.79599	0.0342484	0.755617	yes	down	3	0.08	0	0	0	0	0	0	0	0	0	0	0.513333	0
ENSRNOG00000051418	RGD1310935	similar to Dermal papilla derived protein 7 [Source:RGD Symbol;Acc:1310935]	5.515	2.46331	0.0179812	0.753436	yes	up	0	0	0	0.14	0	0	0.16	0.17	0.12	0	0.42	0.46	0.0233333	0.221667
ENSRNOG00000051483	LOC103689961	selenoprotein W-like [Source:RGD Symbol;Acc:9418506]	2.537	1.34292	0.0179083	0.751927	yes	up	0.14	0.24	0.28	0.25	0.31	0.13	0.43	0.9	0.13	0.39	1.13	0.73	0.225	0.618333
ENSRNOG00000051492	SNORA74	Small nucleolar RNA SNORA74 [Source:RFAM;Acc:RF00090]	9.029	3.1746	0.0332219	0.753374	yes	up	0	0	0	0	0	0	14.03	18.8	0	4.98	0	0	0	6.30167
ENSRNOG00000051522	AABR07044011.1	-	8.892	3.15252	0.00759088	0.854037	yes	up	0	0	0	0	0	0	0.09	0	0.04	0.04	0.04	0.04	0	0.0416667
ENSRNOG00000051590	LOC690352	hypothetical protein LOC690352 [Source:RGD Symbol;Acc:1597336]	2.89	1.53108	0.0259361	0.743892	yes	up	0.08	0.07	0.08	0.15	0.09	0.22	0.09	0.35	0.68	0.21	0.65	0.08	0.115	0.343333
ENSRNOG00000051591	LOC100911422	nuclear migration protein nudC-like [Source:RGD Symbol;Acc:6493297]	24.413	4.60958	0.00528335	0.881887	yes	up	0	0	0	0	0	0	0.2	0	0	0.17	0.45	0.18	0	0.166667
ENSRNOG00000051653	AABR07065772.2	-	0.109	-3.20365	0.0170473	0.761296	yes	down	0	0.53	1.18	1.1	0.63	0	0	0	0	0	0	0	0.573333	0
ENSRNOG00000051722	AABR07065772.3	-	0.294	-1.76851	0.0191298	0.762345	yes	down	0.93	1.47	1.29	1.52	7.73	1.56	0.72	1.79	0.32	0.58	0.9	0	2.41667	0.718333
ENSRNOG00000051775	AABR07016412.1	-	3.811	1.93027	0.0313358	0.750733	yes	up	0	0	0	1.33	0	0	1.63	0.79	0.71	1.27	1.32	1.58	0.221667	1.21667
ENSRNOG00000051876	AABR07050393.1	-	0.13	-2.94164	0.0356888	0.753908	yes	down	0	0.35	0	0.12	0	0.12	0	0	0	0	0	0	0.0983333	0
ENSRNOG00000051927		small nucleolar RNA, C/D box 98 [Source:MGI Symbol;Acc:MGI:3819569]	6.359	2.66874	0.0462685	0.736102	yes	up	0	0	0	0	0.04	0	0.04	0.05	0	0.25	0	0	0.00666667	0.0566667
ENSRNOG00000051943	LOC102547817	uncharacterized LOC102547817 [Source:RGD Symbol;Acc:7717978]	0.156	-2.68384	0.0424501	0.734455	yes	down	0	0	0.08	0.04	0	0.04	0	0	0	0	0	0	0.0266667	0
ENSRNOG00000052085	AABR07049688.1	-	0.236	-2.08102	0.00934116	0.812921	yes	down	1.56	0.76	0.8	0.9	0.86	0.86	0.91	0	1.03	0	0	0.89	0.956667	0.471667
ENSRNOG00000052100	Eddm3b	epididymal protein 3B [Source:RGD Symbol;Acc:631349]	3.266	1.70774	0.0393697	0.743716	yes	up	0	0	0.06	0.06	0.2	0.06	0.27	0.2	0.59	0.16	0.06	0.06	0.0633333	0.223333
ENSRNOG00000052128	Clec2e	C-type lectin domain family 2, member E [Source:RGD Symbol;Acc:1587527]	6.265	2.64739	0.0248433	0.74508	yes	up	0	0	0	0	0	0	0.04	0.04	0	0.03	0.03	0	0	0.0233333
ENSRNOG00000052587	LOC100909474	protein FAM43A-like [Source:RGD Symbol;Acc:6503176]	7.701	2.94499	0.0045491	0.882265	yes	up	2.56	0	2.24	0	0	0	2.44	12.03	1.14	9.05	5.85	8.12	0.8	6.43833
ENSRNOG00000052613	LOC103689977	caspase-6 [Source:RGD Symbol;Acc:9205219]	11.814	3.56244	0.00450256	0.890195	yes	up	0	0	0	0.33	0	0.02	0.35	0.82	3.41	0.74	0.29	0	0.0583333	0.935
ENSRNOG00000052783	LOC102547039	disheveled-associated activator of morphogenesis 2-like [Source:RGD Symbol;Acc:7643518]	14.715	3.87924	0.00070257	0.715357	yes	up	0	0	0	0	0	0	0.23	0.12	0.21	0.1	0.2	0.23	0	0.181667
ENSRNOG00000053026	Shcbp1	SHC binding and spindle associated 1 [Source:RGD Symbol;Acc:1590844]	0.47	-1.08795	0.0348006	0.756329	yes	down	0.22	0.5	0.22	0.06	0.39	0.34	0.28	0.11	0.16	0.18	0.06	0.07	0.288333	0.143333
ENSRNOG00000053034	AABR07071198.1	-	0.157	-2.66685	0.0397878	0.743339	yes	down	0.1	0.05	0.05	0	0	0	0	0	0	0	0	0	0.0333333	0
ENSRNOG00000053155	AABR07027811.2	-	0.078	-3.68088	0.0378465	0.752642	yes	down	2.51	0.69	0	0	0	0	0	0	0	0	0	0	0.533333	0
ENSRNOG00000053168	LOC102553088	collagen alpha-1(XXV) chain-like [Source:RGD Symbol;Acc:7687817]	6.234	2.64022	0.0421943	0.735025	yes	up	0	0	0	0	0	0	0.06	0	0	0.03	0.03	0	0	0.02
ENSRNOG00000053840	AC103535.1	-	7.466	2.90036	0.0363995	0.753292	yes	up	0	0	0	0	0	0	0	0.06	0	0.14	0.05	0	0	0.0416667
ENSRNOG00000053875	Nacad	NAC alpha domain containing [Source:RGD Symbol;Acc:1559824]	2.093	1.06559	0.0246128	0.743641	yes	up	0.05	0.04	0.04	0.04	0.06	0.1	0.24	0.04	0.07	0.19	0.12	0.09	0.055	0.125
ENSRNOG00000053888	5_8S_rRNA	5.8S ribosomal RNA [Source:RFAM;Acc:RF00002]	10.866	3.44179	0.0075724	0.856691	yes	up	0	0.01	174.95	0	0	19.3	747.49	495.23	431.38	0	0	715.63	32.3767	398.288
ENSRNOG00000053913	AC127189.1	-	4.893	2.29064	0.0170924	0.759977	yes	up	0	0.15	0	0	0	0	0.18	0	0.16	0.29	0.3	0.35	0.025	0.213333
ENSRNOG00000053944	AC114389.1	-	5.628	2.49257	0.0283558	0.751872	yes	up	0	0.08	0	0	0	0	0.1	0.41	0	0	0.17	0.2	0.0133333	0.146667
ENSRNOG00000054129	Ctla4	cytotoxic T-lymphocyte-associated protein 4 [Source:RGD Symbol;Acc:61975]	0.345	-1.53711	0.0352701	0.751298	yes	down	0.17	0.26	0.11	0.07	0.34	0.16	0.08	0.15	0.03	0.06	0	0	0.185	0.0533333
ENSRNOG00000054174	AABR07030351.1	-	0.131	-2.93651	0.0351051	0.752505	yes	down	1.4	0	0.49	0	0	0.48	0	0	0	0	0	0	0.395	0
ENSRNOG00000054204	Gria2	glutamate ionotropic receptor AMPA type subunit 2 [Source:RGD Symbol;Acc:61862]	0.313	-1.67705	0.0426797	0.732824	yes	down	0.01	0.03	0.03	0.02	0.05	0.01	0.01	0	0.02	0	0.01	0	0.025	0.00666667
ENSRNOG00000054401	Adgrg4	adhesion G protein-coupled receptor G4 [Source:RGD Symbol;Acc:1564057]	3.834	1.93901	0.0448508	0.73716	yes	up	0.41	0	0	0	0.16	0	0	0.16	0.7	0.78	0.26	0.62	0.095	0.42
ENSRNOG00000054416	Fam124b	family with sequence similarity 124 member B [Source:RGD Symbol;Acc:1589866]	0.181	-2.46682	0.0123653	0.822897	yes	down	0	0.1	0.07	0.04	0.21	0.11	0.04	0	0	0	0.03	0	0.0883333	0.0116667
ENSRNOG00000054421	AABR07008255.1	-	0.11	-3.18727	0.0178646	0.756331	yes	down	0.29	0.82	0	0.28	0.32	0	0	0	0	0	0	0	0.285	0
ENSRNOG00000054429	AABR07011697.1	-	2.006	1.00418	0.028037	0.751245	yes	up	0.16	0.09	0.06	0.09	0.21	0.03	0.35	0.21	0.25	0.18	0.21	0.17	0.106667	0.228333
ENSRNOG00000054614	AABR07002779.1	-	26.167	4.7097	0.0487949	0.733329	yes	up	0	0	0	0	0	0	0	3.29	0	0	0	0	0	0.548333
ENSRNOG00000054665	AABR07066861.1	-	0.295	-1.76123	0.0159266	0.757777	yes	down	0.11	0.05	0.17	0.38	0.51	0.16	0.06	0.12	0.06	0.05	0.1	0	0.23	0.065
ENSRNOG00000054769	U2	U2 spliceosomal RNA [Source:RFAM;Acc:RF00004]	7.432	2.89371	0.0466662	0.734398	yes	up	0	0	0	0	0	0.68	45.55	0	0	0	0	0	0.113333	7.59167
ENSRNOG00000054957	Sfrp4	secreted frizzled-related protein 4 [Source:RGD Symbol;Acc:621075]	2.049	1.03469	0.0372775	0.753843	yes	up	0.28	0.14	0.17	0.08	0.14	0.21	0.6	0.31	0.06	0.78	0.28	0.21	0.17	0.373333
ENSRNOG00000054989	Grhl1	grainyhead-like transcription factor 1 [Source:RGD Symbol;Acc:1305735]	0.476	-1.07057	0.0477251	0.730183	yes	down	1.01	1.2	2.02	0.48	0.54	0.57	0.39	0.04	0.26	0.81	0.58	0.84	0.97	0.486667
ENSRNOG00000055485	LOC100363531	LRRGT00182-like [Source:RGD Symbol;Acc:2324595]	6.258	2.64569	0.0431035	0.732076	yes	up	0	0	0	0	0	0	0	0	0.44	0.2	0	0.24	0	0.146667
ENSRNOG00000055498	LOC103694875	derlin-3 [Source:RGD Symbol;Acc:9125074]	4.808	2.26552	7.79415e-05	0.1984	yes	up	1.45	0.76	0.38	0.68	0.61	2.24	5.02	2.17	6.52	8.2	5.2	3.11	1.02	5.03667
ENSRNOG00000055569	SNORD15	Small nucleolar RNA SNORD15 [Source:RFAM;Acc:RF00067]	6.245	2.64272	0.0425942	0.733211	yes	up	0	0	0	0	0	0	33.32	0	51.66	21.97	0	0	0	17.825
ENSRNOG00000055836	AABR07000402.1	-	0	-11.3249	0.00012612	0.214026	yes	down	37.15	182.35	0	7.05	15.73	0	0	0	0	0	0	0	40.38	0
ENSRNOG00000055867	AC105577.1	-	0.459	-1.12415	0.00705417	0.865368	yes	down	0.33	0.42	0.4	0.41	0.54	0.17	0.32	0.26	0.06	0.15	0.2	0.1	0.378333	0.181667
ENSRNOG00000056012	Syt16	synaptotagmin 16 [Source:RGD Symbol;Acc:1564654]	3.111	1.63743	0.0365981	0.755101	yes	up	0.15	0	0.09	0.03	0.04	0.06	0.22	0	0.29	0.17	0.09	0.43	0.0616667	0.2
ENSRNOG00000056112	AABR07012065.1	-	0.314	-1.67322	0.0412578	0.740241	yes	down	0.13	0.12	0.13	0.12	0.15	0.07	0.16	0	0.06	0	0	0	0.12	0.0366667
ENSRNOG00000056575	AABR07030086.2	-	0.424	-1.23637	0.0220809	0.762129	yes	down	0.1	0.11	0.08	0.08	0.25	0.1	0.02	0.02	0.04	0.04	0.11	0.07	0.12	0.05
ENSRNOG00000056622	7SK	7SK RNA [Source:RFAM;Acc:RF00100]	0.129	-2.95481	0.0331479	0.756754	yes	down	1.87	0	2.06	0.95	0	0	0	0	0	0	0	0	0.813333	0
ENSRNOG00000057003	LOC102552638	putative uncharacterized protein LOC440356-like [Source:RGD Symbol;Acc:7676737]	10.067	3.33149	0.0276268	0.748127	yes	up	0	0	0	0	0	0	0	0.25	0	0.42	0.11	0	0	0.13
ENSRNOG00000057077	U2	U2 spliceosomal RNA [Source:RFAM;Acc:RF00004]	12.133	3.60082	0.0171746	0.760311	yes	up	0	0	0	0	0	0.68	0	15.38	0	0	0	51.32	0.113333	11.1167
ENSRNOG00000057180	Gpx5	glutathione peroxidase 5 [Source:RGD Symbol;Acc:69227]	0.392	-1.35252	0.0107799	0.810044	yes	down	0.36	0.34	0.73	0.23	0.27	0.59	0.27	0.14	0.12	0.22	0.11	0.13	0.42	0.165
ENSRNOG00000057214	AABR07043510.1	-	13.145	3.71641	0.00558776	0.862038	yes	up	0	0	0	0	0	0	0.02	0.05	0.03	0	0.01	0.03	0	0.0233333
ENSRNOG00000057327	AABR07065118.1	-	6.371	2.67161	0.024232	0.743164	yes	up	0	0	0	0	0	0	0.34	0.31	0	0.25	0.26	0	0	0.193333
ENSRNOG00000057867	Mns1	meiosis-specific nuclear structural 1 [Source:RGD Symbol;Acc:1549718]	0.44	-1.18319	0.0159121	0.758862	yes	down	0.46	0.3	0.14	0.17	0.2	0.17	0.04	0.08	0.11	0.13	0.2	0.08	0.24	0.106667
ENSRNOG00000057886	AABR07028995.2	-	0.15	-2.73622	0.0213709	0.763503	yes	down	0	1.55	0.9	4.31	0	6.82	0.44	0	0	1.46	0	0	2.26333	0.316667
ENSRNOG00000058207	Olr1331	olfactory receptor 1331 [Source:RGD Symbol;Acc:1334315]	9.076	3.18208	0.0338774	0.756446	yes	up	0	0	0	0	0	0	0.18	0.27	0	0	0.08	0	0	0.0883333
ENSRNOG00000058474	AABR07015941.1	-	4.339	2.1175	0.0287549	0.752654	yes	up	0	0	0	1.06	0	0	1.33	0	1.16	1.02	2.13	2.56	0.176667	1.36667
ENSRNOG00000058626	Kcnh8	potassium voltage-gated channel subfamily H member 8 [Source:RGD Symbol;Acc:2549]	5.007	2.32385	0.0338811	0.7557	yes	up	0	0.01	0	0	0	0	0.04	0.04	0	0.01	0	0.05	0.00166667	0.0233333
ENSRNOG00000058787	AABR07017649.2	-	0.127	-2.97208	0.0352082	0.753131	yes	down	0	0.02	0.03	0	0.04	0	0	0	0	0	0	0	0.015	0
ENSRNOG00000058902	AABR07072264.5	-	0.157	-2.66824	0.0400735	0.741196	yes	down	0.04	0	0	0	0.02	0.02	0	0	0	0	0	0	0.0133333	0
ENSRNOG00000058968	AABR07069840.1	-	6.243	2.6422	0.0240104	0.745348	yes	up	0	0	0	0	0	0	0	0	0.04	0.04	0.04	0.04	0	0.0266667
ENSRNOG00000058993	LOC690097	similar to immunoreceptor Ly49si3 [Source:RGD Symbol;Acc:1585116]	0.44	-1.18512	0.0265467	0.742577	yes	down	1.52	1.28	0.68	0.33	0.89	1.3	0.6	0.58	0.13	0.86	0.13	0.3	1	0.433333
ENSRNOG00000059109	U1	U1 spliceosomal RNA [Source:RFAM;Acc:RF00003]	0.152	-2.71668	0.0452997	0.733877	yes	down	31.73	9.85	1.56	3.73	0	0	0	0	0	0	0	0	7.81167	0
ENSRNOG00000059149	AABR07030498.1	-	0.159	-2.6572	0.0382717	0.74795	yes	down	0.06	0.03	0	0	0	0.03	0	0	0	0	0	0	0.02	0
ENSRNOG00000059261	AABR07001700.2	-	6.088	2.6059	0.0177576	0.759696	yes	up	0	4.4	0	0	0	0	11.87	16.06	0	12.74	0	10.58	0.733333	8.54167
ENSRNOG00000059398	7SK	7SK RNA [Source:RFAM;Acc:RF00100]	13.95	3.80215	0.0122417	0.825463	yes	up	0	0	0	0	0	0	0	0.8	0	3.21	0.67	2.4	0	1.18
ENSRNOG00000059412	Rnf113a1	ring finger protein 113A1 [Source:RGD Symbol;Acc:1359693]	85.382	6.41586	0.00983345	0.804211	yes	up	0	0	0	0	0	0	0	2.38	0.05	0.05	0	1.66	0	0.69
ENSRNOG00000059443	LOC103690028	zinc finger protein 622 [Source:RGD Symbol;Acc:9452233]	0.024	-5.36009	0.0370032	0.755801	yes	down	0	0	0	0	1.48	0	0	0	0	0	0	0	0.246667	0
ENSRNOG00000059776	Tnks2	tankyrase 2 [Source:RGD Symbol;Acc:1305026]	1066.19	10.0582	0.00134599	0.856552	yes	up	0	0	0	0	0	0	4.11	0	2.15	0.47	0	0.6	0	1.22167
ENSRNOG00000060222	AC113901.1	-	0.43	-1.21914	0.0312789	0.752913	yes	down	0.84	1.99	0.44	1.03	1.19	1.05	1.21	0.24	0.43	0.2	0.2	0.72	1.09	0.5
ENSRNOG00000060441	U1	U1 spliceosomal RNA [Source:RFAM;Acc:RF00003]	25.678	4.68249	0.00415092	0.871437	yes	up	0	0	0	3.73	0	8.46	222.64	358.18	0	11.32	10.16	0	2.03167	100.383
ENSRNOG00000060494	RGD1560554	similar to TDPOZ2 [Source:RGD Symbol;Acc:1560554]	0.069	-3.84911	0.00284568	0.864916	yes	down	0.06	0.18	0.13	0.12	0	0.12	0	0	0	0	0	0	0.101667	0
ENSRNOG00000060604	LOC103694910	GPI mannosyltransferase 1 [Source:RGD Symbol;Acc:9267318]	92.295	6.52818	0.00333609	0.838719	yes	up	0	0	0	0	0	0	0.49	2.28	0.57	0	0	0.51	0	0.641667
ENSRNOG00000060635	AABR07052897.3	-	0.156	-2.68111	0.0421292	0.73515	yes	down	0.13	0	0	0	0.29	0.13	0	0	0	0	0	0	0.0916667	0
ENSRNOG00000061174	AC128986.1	-	0.111	-3.17609	0.014809	0.771282	yes	down	0.24	0.45	0	0.47	0	0.24	0	0	0	0	0	0	0.233333	0
ENSRNOG00000061201	U1	U1 spliceosomal RNA [Source:RFAM;Acc:RF00003]	0.115	-3.11456	0.0174244	0.756566	yes	down	126.93	103.66	1.56	0	1.86	8.46	0	0	0	11.41	10.16	0	40.4117	3.595
ENSRNOG00000061428	Pasd1	PAS domain containing repressor 1 [Source:RGD Symbol;Acc:7496877]	7.643	2.93408	0.0402814	0.739666	yes	up	0	0	0	0	0	0	0.07	0	0.19	0	0	0.07	0	0.055
ENSRNOG00000061431	AABR07061134.1	-	0.267	-1.90385	0.0351992	0.753728	yes	down	0.39	0.18	0.81	0.19	4.65	0.97	0	0.67	0.2	0.18	0.37	0.44	1.19833	0.31
ENSRNOG00000061576	AABR07051564.1	-	0.247	-2.01773	0.030748	0.751683	yes	down	0.86	0.41	1.82	0.43	5.43	1.75	0	1.51	0.59	0	0.42	0	1.78333	0.42
ENSRNOG00000061738	AABR07027141.1	-	0.156	-2.6763	0.0412646	0.73906	yes	down	0.02	0.02	0.03	0	0	0	0	0	0	0	0	0	0.0116667	0
ENSRNOG00000061920	LOC102554283	A disintegrin and metalloproteinase with thrombospondin motifs 13-like [Source:RGD Symbol;Acc:7617739]	4.886	2.28857	0.0197705	0.763958	yes	up	0	0	0	0	0.04	0	0.08	0.04	0	0.07	0.04	0.08	0.00666667	0.0516667
ENSRNOG00000061962	AABR07035339.1	-	3.362	1.74924	0.0326093	0.756327	yes	up	0	0	0.24	0.67	0.26	0	0.79	1.57	0.23	0.64	0.65	0.78	0.195	0.776667
ENSRNOG00000061971	AABR07044354.1	-	0.096	-3.38715	0.0145969	0.784302	yes	down	0	0.29	0	0.1	0.23	0.1	0	0	0	0	0	0	0.12	0
ENSRNOG00000061976	AABR07029970.1	-	0.11	-3.18463	0.0150855	0.77576	yes	down	0.05	0.04	0	0	0.1	0.09	0	0	0	0	0	0	0.0466667	0
ENSRNOG00000061993	AABR07065173.1	-	0.251	-1.99419	0.0435901	0.731194	yes	down	0.6	0.59	0.65	1.21	0.7	0	0	0	0	0.58	0	0	0.625	0.0966667
ENSRNOG00000062102	AABR07025527.1	-	6.246	2.64293	0.0427386	0.731983	yes	up	0	0	0	0	0	0	0	0.04	0	0.04	0.07	0	0	0.025
ENSRNOG00000062165	AABR07051501.1	-	0.246	-2.02392	0.00381079	0.862255	yes	down	10.9	3.98	13.36	9.73	10.28	11.54	1.89	4.76	0	0.47	1.16	7.71	9.965	2.665
ENSRNOG00000062241	AABR07037234.1	-	0.084	-3.57533	0.0120543	0.823737	yes	down	0.12	0.22	0	0.23	0.4	0	0	0	0	0	0	0	0.161667	0

## Sheet: SZH vs Con
Gene_id	Gene name	Gene description	FC(SZH/Con)	Log2FC(SZH/Con)	Pvalue	Padjust	Significant	Regulate	Con1_1	Con1_2	Con1_3	Con1_4	Con1_5	Con2_4	SZH1_1	SZH1_2	SZH1_5	SZH2_1	SZH2_2	SZH2_3	Con	SZH
ENSRNOG00000000861	Zic3	Zic family member 3 [Source:RGD Symbol;Acc:1561261]	0.247	-2.01565	0.0378364	0.612726	yes	down	0.03	0.03	0.02	0	0.04	0.06	0	0.01	0	0	0	0	0.03	0.00166667
ENSRNOG00000001187	Oasl	2'-5'-oligoadenylate synthetase-like [Source:RGD Symbol;Acc:1308586]	0.466	-1.10136	0.0122595	0.546069	yes	down	6.62	2.47	1.02	0.98	1.97	2.38	1.96	1.37	1.15	0.73	1.03	0.8	2.57333	1.17333
ENSRNOG00000001342	Wdr66	WD repeat domain 66 [Source:RGD Symbol;Acc:1564948]	0.462	-1.11428	0.01875	0.568815	yes	down	0.14	0.11	0.14	0.18	0.08	0.06	0.07	0.08	0.03	0.01	0.06	0.08	0.118333	0.055
ENSRNOG00000001679	Gabrr3	gamma-aminobutyric acid type A receptor rho3 subunit [Source:RGD Symbol;Acc:621564]	16.577	4.05114	0.00353445	0.399706	yes	up	0	0	0	0	0	0	0.03	0.06	0.06	0.09	0	0.14	0	0.0633333
ENSRNOG00000001859	Sdf2l1	stromal cell-derived factor 2-like 1 [Source:RGD Symbol;Acc:1585844]	2.005	1.00329	1.51107e-06	0.00512654	yes	up	18.7	13.98	14.69	10	12.24	14.28	33.79	28.86	27.27	19.26	29.62	30.12	13.9817	28.1533
ENSRNOG00000001959	Mx1	myxovirus (influenza virus) resistance 1 [Source:RGD Symbol;Acc:3127]	0.418	-1.2598	0.0277252	0.606201	yes	down	23	4.19	1.67	1.45	4.74	6.92	3.55	3.1	3.46	2.13	2.32	1.87	6.995	2.73833
ENSRNOG00000001960	Sult1d1	sulfotransferase family 1D, member 1 [Source:RGD Symbol;Acc:620491]	8.722	3.12467	0.0208807	0.583857	yes	up	0	0	0	0	0	0	0.07	0.23	0.08	0	0	0.08	0	0.0766667
ENSRNOG00000002667	Lamc2	laminin subunit gamma 2 [Source:RGD Symbol;Acc:621053]	0.443	-1.17531	0.026521	0.603196	yes	down	24.14	6.28	2.99	2.47	7.12	6.09	4.41	2.55	5.53	2.23	3.7	1.62	8.18167	3.34
ENSRNOG00000002771	Ereg	epiregulin [Source:RGD Symbol;Acc:620299]	8.76	3.13101	0.0215524	0.583406	yes	up	0	0	0	0	0	0	0.03	0	0.03	0.03	0.09	0	0	0.03
ENSRNOG00000002782	Epgn	epithelial mitogen [Source:RGD Symbol;Acc:1560084]	0.053	-4.23856	0.00250769	0.362032	yes	down	0.15	0.09	0.03	0.06	0.07	0	0	0	0	0	0	0	0.0666667	0
ENSRNOG00000002911	Alb	albumin [Source:RGD Symbol;Acc:2085]	3.37	1.75267	0.0231228	0.58616	yes	up	0.12	0.37	0.21	0.09	0.34	0.18	0.13	0.84	0.25	0.31	2.69	0.21	0.218333	0.738333
ENSRNOG00000003409	NEWGENE_1565644	leucine zipper down-regulated in cancer 1 [Source:RGD Symbol;Acc:11505382]	10.022	3.32516	0.00670744	0.475737	yes	up	0	0	0	0	0	0	0.54	0.3	0.61	0	0.31	0.32	0	0.346667
ENSRNOG00000003616	Grem2	gremlin 2, DAN family BMP antagonist [Source:RGD Symbol;Acc:1560008]	0.38	-1.39536	0.023116	0.587453	yes	down	2.65	0.69	0.14	0.24	0.69	2.19	0.61	0.22	0.49	0.55	0.29	0.26	1.1	0.403333
ENSRNOG00000004062	C4bpa	complement component 4 binding protein, alpha [Source:RGD Symbol;Acc:2235]	0.264	-1.91885	0.0228347	0.590626	yes	down	0.4	0.3	0.03	0.1	0.2	0.27	0.11	0.05	0	0	0.17	0	0.216667	0.055
ENSRNOG00000004216	Lrr1	leucine rich repeat protein 1 [Source:RGD Symbol;Acc:1589026]	3.722	1.89591	0.0396815	0.615199	yes	up	0.04	0	0	0	0	0.04	0.11	0.04	0.12	0	0.04	0.09	0.0133333	0.0666667
ENSRNOG00000004229	Tac3	tachykinin precursor 3 [Source:RGD Symbol;Acc:3809]	2.024	1.01723	0.0406193	0.615214	yes	up	0.71	0.44	0.12	0.58	0.27	0.58	1.13	0.22	0.79	0.78	1.38	1.34	0.45	0.94
ENSRNOG00000004456	Clhc1	clathrin heavy chain linker domain containing 1 [Source:RGD Symbol;Acc:1307937]	0.218	-2.19613	0.0482805	0.624395	yes	down	0.09	0	0	0.03	0.2	0.03	0	0.03	0	0	0	0.03	0.0583333	0.01
ENSRNOG00000004527	Lin7a	lin-7 homolog A, crumbs cell polarity complex component [Source:RGD Symbol;Acc:621256]	2.038	1.02685	0.0274347	0.606363	yes	up	0.55	0.77	0.14	0.27	0.64	0.41	1.1	0.55	1.36	0.81	1.49	0.64	0.463333	0.991667
ENSRNOG00000004601	Hao1	hydroxyacid oxidase 1 [Source:RGD Symbol;Acc:1589750]	2.165	1.11455	0.00429437	0.441496	yes	up	0.53	0.95	0.85	0.95	0.74	0.34	1.07	1.45	1.82	0.86	1.53	2.92	0.726667	1.60833
ENSRNOG00000004632	Pmch	pro-melanin-concentrating hormone [Source:RGD Symbol;Acc:3358]	0.232	-2.10507	0.0309279	0.606521	yes	down	0.09	0.15	0.11	0.01	0.03	0	0.01	0	0.03	0.03	0	0	0.065	0.0116667
ENSRNOG00000004662	AC115277.1	-	0.129	-2.95344	0.032799	0.606959	yes	down	0.57	0.16	0	0	0	0.19	0	0	0	0	0	0	0.153333	0
ENSRNOG00000004900	Crhr1	corticotropin releasing hormone receptor 1 [Source:RGD Symbol;Acc:61276]	0.069	-3.85044	0.041102	0.6152	yes	down	0.5	0	0	0	0	0.06	0	0	0	0	0	0	0.0933333	0
ENSRNOG00000004928	Sntg2	syntrophin, gamma 2 [Source:RGD Symbol;Acc:1311276]	0.496	-1.01196	0.0369219	0.614038	yes	down	0.2	0.51	0.12	0.39	0.32	0.5	0.32	0.19	0.21	0.05	0.11	0.12	0.34	0.166667
ENSRNOG00000005751	Il36rn	interleukin 36 receptor antagonist [Source:RGD Symbol;Acc:1311212]	4.776	2.25568	0.0356672	0.612176	yes	up	0.05	0	0	0	0	0	0.08	0	0.09	0.04	0.14	0	0.00833333	0.0583333
ENSRNOG00000006119	Slc7a15	solute carrier family 7 (cationic amino acid transporter, y+ system), member 15 [Source:RGD Symbol;Acc:1560726]	0.409	-1.28823	0.0474953	0.624154	yes	down	1.81	0.52	0.23	0.05	0.45	1.27	0.33	0.14	0.33	0.51	0.31	0.08	0.721667	0.283333
ENSRNOG00000006410	Akap5	A-kinase anchoring protein 5 [Source:RGD Symbol;Acc:620829]	11.222	3.48821	0.00241107	0.355651	yes	up	0	0	0	0.02	0	0	0.06	0.17	0.02	0	0.06	0.11	0.00333333	0.07
ENSRNOG00000006741	Podnl1	podocan-like 1 [Source:RGD Symbol;Acc:1307753]	2.088	1.06187	0.00671263	0.472811	yes	up	0.36	0.12	0.13	0.1	0.17	0.12	0.4	0.5	0.24	0.35	0.24	0.36	0.166667	0.348333
ENSRNOG00000007288	M1ap	meiosis 1 associated protein [Source:RGD Symbol;Acc:1563842]	5.174	2.37126	0.0348966	0.609747	yes	up	0	0	0	0.04	0	0	0.18	0.04	0.04	0.08	0	0	0.00666667	0.0566667
ENSRNOG00000007544	Il23r	interleukin 23 receptor [Source:RGD Symbol;Acc:1586368]	0.457	-1.1299	0.0385397	0.612423	yes	down	0.14	0.13	0.2	0.16	0.15	0.13	0.12	0.09	0	0.03	0.1	0.07	0.151667	0.0683333
ENSRNOG00000007545	Angptl4	angiopoietin-like 4 [Source:RGD Symbol;Acc:735058]	0.437	-1.19453	5.55321e-05	0.0538291	yes	down	18.44	27.56	12.18	9.91	23.6	27.09	11.66	9.58	7.69	7.7	6.59	8.71	19.7967	8.655
ENSRNOG00000007632	Mss51	MSS51 mitochondrial translational activator [Source:RGD Symbol;Acc:1309408]	2.087	1.06164	0.00676446	0.473187	yes	up	0.29	0.23	0.17	0.2	0.6	0.28	0.68	0.5	0.39	0.84	0.79	0.5	0.295	0.616667
ENSRNOG00000007668	Mafa	MAF bZIP transcription factor A [Source:RGD Symbol;Acc:1562627]	0.403	-1.3114	0.0236827	0.589345	yes	down	0.33	0.68	0.13	0.52	0.67	0.19	0.06	0.19	0.12	0.31	0.26	0.07	0.42	0.168333
ENSRNOG00000007686	Septin3	septin 3 [Source:RGD Symbol;Acc:621745]	0.125	-3.00312	0.0375249	0.614033	yes	down	0.07	0	0.07	0	0.23	0	0	0	0	0	0	0	0.0616667	0
ENSRNOG00000007778	Alox15b	arachidonate 15-lipoxygenase, type B [Source:RGD Symbol;Acc:628809]	0.36	-1.47334	0.0312497	0.606984	yes	down	12.81	3.08	1.17	0.35	2.35	2.59	2.38	1.75	1.51	1.41	0.91	0.35	3.725	1.385
ENSRNOG00000008011	Agbl4	ATP/GTP binding protein-like 4 [Source:RGD Symbol;Acc:6493177]	7.389	2.88536	0.0359279	0.61252	yes	up	0	0	0	0	0	0	0.23	0.12	0	0	0.25	0	0	0.1
ENSRNOG00000008050	Stac3	SH3 and cysteine rich domain 3 [Source:RGD Symbol;Acc:1308964]	0.153	-2.71132	0.0394031	0.614628	yes	down	0.04	0	0.09	0.04	0	0	0	0	0	0	0	0	0.0283333	0
ENSRNOG00000008525	Csf3	colony stimulating factor 3 [Source:RGD Symbol;Acc:2426]	0.194	-2.3674	0.0401587	0.615102	yes	down	0.11	0.1	0	0	0	0.21	0	0	0	0.05	0	0	0.07	0.00833333
ENSRNOG00000008911	Draxin	dorsal inhibitory axon guidance protein [Source:RGD Symbol;Acc:1585098]	3.149	1.65482	0.0401011	0.616073	yes	up	0	0.07	0.07	0	0.24	0	0.37	0.27	0.27	0.13	0.14	0.07	0.0633333	0.208333
ENSRNOG00000009565	Pdk4	pyruvate dehydrogenase kinase 4 [Source:RGD Symbol;Acc:69061]	0.487	-1.03918	1.14954e-05	0.0195001	yes	down	24.87	36.42	22.23	19.33	26.3	35.9	15.01	15.63	10.89	13.54	8.91	16.94	27.5083	13.4867
ENSRNOG00000009649	Slitrk5	SLIT and NTRK-like family, member 5 [Source:RGD Symbol;Acc:1310957]	7.452	2.8977	0.0222113	0.587186	yes	up	0	0	0	0	0	0	0.01	0.01	0	0	0.01	0.02	0	0.00833333
ENSRNOG00000009768	LOC100912228	pro-neuropeptide Y-like [Source:RGD Symbol;Acc:6487865]	23.407	4.54885	0.0494657	0.623482	yes	up	0	0	0	0	0	0	2.55	0	0	0	0	0	0	0.425
ENSRNOG00000010375	Slc39a2	solute carrier family 39 member 2 [Source:RGD Symbol;Acc:1306291]	0.339	-1.56148	0.0332133	0.609091	yes	down	0.09	0.12	0.26	0.13	0.05	0.13	0.04	0	0.12	0.04	0.04	0	0.13	0.04
ENSRNOG00000010478	LOC299282	Serine protease inhibitor [Source:RGD Symbol;Acc:3745]	0.453	-1.14176	0.00592234	0.467268	yes	down	23.95	12.61	4.74	3.73	15.75	12.86	9.39	4.64	4.28	4.04	6.72	3.64	12.2733	5.45167
ENSRNOG00000011353	Gfi1b	growth factor independent 1B transcriptional repressor [Source:RGD Symbol;Acc:1311727]	0.068	-3.88405	0.0171905	0.568067	yes	down	0	0.25	0.04	0.04	0.04	0	0	0	0	0	0	0	0.0616667	0
ENSRNOG00000011552	Mon1b	MON1 homolog B, secretory trafficking associated [Source:RGD Symbol;Acc:1309977]	3.873	1.95328	0.04375	0.62278	yes	up	0	0	0.62	0.26	0.82	0	0.49	3.16	0.45	1.69	0.72	0.1	0.283333	1.10167
ENSRNOG00000011562	Slitrk2	SLIT and NTRK-like family, member 2 [Source:RGD Symbol;Acc:1561361]	0.195	-2.3574	0.0466715	0.627507	yes	down	0.02	0.02	0	0.02	0	0	0	0	0	0	0	0	0.01	0
ENSRNOG00000011623	Rab3c	RAB3C, member RAS oncogene family [Source:RGD Symbol;Acc:620923]	2.955	1.56332	0.0290241	0.602257	yes	up	0.13	0.12	0.13	0.04	0	0	0.11	0.12	0.13	0.37	0.25	0.39	0.07	0.228333
ENSRNOG00000011892	Slc36a2	solute carrier family 36 member 2 [Source:RGD Symbol;Acc:620492]	0.125	-2.9952	0.0323447	0.609073	yes	down	0	0.04	0.02	0	0.05	0	0	0	0	0	0	0	0.0183333	0
ENSRNOG00000011907	Krt23	keratin 23 [Source:RGD Symbol;Acc:1308838]	0.485	-1.044	0.0284458	0.600044	yes	down	2.38	0.66	0.44	0.42	0.73	1.11	0.66	0.46	0.31	0.6	0.52	0.17	0.956667	0.453333
ENSRNOG00000012008	S100a3	S100 calcium binding protein A3 [Source:RGD Symbol;Acc:620260]	0.232	-2.10661	0.0116788	0.537861	yes	down	0.87	0.76	0	0.17	0.45	0.66	0.12	0	0.13	0	0.13	0.28	0.485	0.11
ENSRNOG00000012358	Pcyt1b	phosphate cytidylyltransferase 1, choline, beta [Source:RGD Symbol;Acc:708434]	0.464	-1.10773	0.0326468	0.609128	yes	down	0.26	0.12	0.23	0.12	0.14	0.06	0.06	0.15	0.09	0.04	0.09	0.03	0.155	0.0766667
ENSRNOG00000012546	Frmpd1	FERM and PDZ domain containing 1 [Source:RGD Symbol;Acc:1305229]	0.367	-1.4464	0.00803131	0.498431	yes	down	0.08	0.12	0.12	0.05	0.09	0.09	0.03	0.02	0.05	0.04	0.05	0	0.0916667	0.0316667
ENSRNOG00000012995	Gpr165	G protein-coupled receptor 165 [Source:RGD Symbol;Acc:1564566]	2.685	1.42489	0.0252939	0.5925	yes	up	0.03	0.1	0.02	0.21	0.02	0.02	0.02	0.04	0.17	0.04	0.32	0.2	0.0666667	0.131667
ENSRNOG00000013062	Cyp24a1	cytochrome P450, family 24, subfamily a, polypeptide 1 [Source:RGD Symbol;Acc:2462]	3.209	1.68211	4.59562e-05	0.0467742	yes	up	48.56	21.27	28.46	79.2	45.87	23.82	126.92	173.57	167.35	101.21	90.49	141.43	41.1967	133.495
ENSRNOG00000013228	Scrg1	stimulator of chondrogenesis 1 [Source:RGD Symbol;Acc:68377]	0.254	-1.9794	0.00495805	0.462964	yes	down	0.14	0.29	0.11	0.08	0.06	0.3	0.05	0	0.03	0.03	0.11	0.03	0.163333	0.0416667
ENSRNOG00000013262	Myl1	myosin, light chain 1 [Source:RGD Symbol;Acc:1598796]	8.837	3.14361	0.0195675	0.577271	yes	up	0	0	0	0	0	0	0	0.1	0.2	0	0.2	0.11	0	0.101667
ENSRNOG00000013279	LOC681458	similar to stearoyl-coenzyme A desaturase 3 [Source:RGD Symbol;Acc:1595370]	0.053	-4.24049	0.00375545	0.408802	yes	down	2.36	0.05	0	0.05	0.33	0.03	0.03	0.03	0.03	0.01	0.03	0	0.47	0.0216667
ENSRNOG00000013433	Gnrh1	gonadotropin releasing hormone 1 [Source:RGD Symbol;Acc:2720]	7.387	2.88504	0.0405227	0.614664	yes	up	0	0	0	0	0	0	0.65	2.19	0	0.73	0	0	0	0.595
ENSRNOG00000014366	Shc3	SHC adaptor protein 3 [Source:RGD Symbol;Acc:69348]	0.328	-1.6096	0.0359666	0.612667	yes	down	0.22	0.06	0	0.12	0.25	0.4	0.06	0.09	0.03	0.09	0.06	0	0.175	0.055
ENSRNOG00000014448	Arntl	aryl hydrocarbon receptor nuclear translocator-like [Source:RGD Symbol;Acc:62003]	0.443	-1.17598	0.000770478	0.237634	yes	down	2.59	5.54	2.97	3.18	5.82	1.94	2.14	1.58	1.63	2.02	0.99	1.31	3.67333	1.61167
ENSRNOG00000014652	Aqp8	aquaporin 8 [Source:RGD Symbol;Acc:2146]	0.336	-1.57341	0.0453446	0.626211	yes	down	0	0.16	0.09	0.13	0.19	0.08	0.07	0.04	0	0.04	0	0.04	0.108333	0.0316667
ENSRNOG00000015149	Nrg4	neuregulin 4 [Source:RGD Symbol;Acc:1589860]	6.193	2.63061	0.0480236	0.623449	yes	up	0	0	0	0	0	0	0	0.11	0.2	0.11	0	0	0	0.07
ENSRNOG00000015322	Zfp78	zinc finger protein 78 [Source:RGD Symbol;Acc:1586242]	0.086	-3.53851	0.0399498	0.616074	yes	down	0.07	0	0	0	0	0.28	0	0	0	0	0	0	0.0583333	0
ENSRNOG00000015468	Bpifb1	BPI fold containing family B, member 1 [Source:RGD Symbol;Acc:1563047]	0.167	-2.58402	0.0181739	0.568275	yes	down	1.33	0.25	0	0	0.26	0.3	0.03	0.14	0.11	0.04	0	0	0.356667	0.0533333
ENSRNOG00000015637	LOC690507	similar to Vomeromodulin [Source:RGD Symbol;Acc:1594746]	0.409	-1.2906	0.0186064	0.571269	yes	down	0.35	0.43	0.43	0.72	0.17	0.23	0.03	0.25	0.26	0.07	0.22	0.12	0.388333	0.158333
ENSRNOG00000016283	Meig1	meiosis/spermiogenesis associated 1 [Source:RGD Symbol;Acc:1583655]	3.927	1.97358	0.0171028	0.567937	yes	up	0.54	0	0.18	0	0.2	0	0.31	1.03	0.87	0.17	1.05	0.56	0.153333	0.665
ENSRNOG00000016606	Snorc	secondary ossification center associated regulator of chondrocyte maturation [Source:RGD Symbol;Acc:1311447]	6.192	2.63041	0.0479538	0.623737	yes	up	0	0	0	0	0	0	0	0.08	0	0	0.16	0.08	0	0.0533333
ENSRNOG00000017175	H1f1	H1.1 linker histone, cluster member [Source:RGD Symbol;Acc:1305706]	0.266	-1.91256	0.0362301	0.612541	yes	down	0.34	0.11	0.23	0	0.26	0.11	0.1	0	0	0	0	0.12	0.175	0.0366667
ENSRNOG00000017330	AC103221.1	-	0.31	-1.69146	0.0405019	0.614808	yes	down	0.68	2.21	2.68	2.2	1.57	1.36	0.58	0	0	0	0.47	2.39	1.78333	0.573333
ENSRNOG00000017414	Irf7	interferon regulatory factor 7 [Source:RGD Symbol;Acc:1307828]	0.429	-1.22134	0.0167201	0.570108	yes	down	52.41	10.09	6.24	5.45	8.94	23.59	12.13	7.36	7.47	5.81	5.81	5.27	17.7867	7.30833
ENSRNOG00000017678	AABR07001064.1	-	0.122	-3.0312	0.0314443	0.606712	yes	down	0	0.01	0	0.05	0	0.05	0	0	0	0	0	0	0.0183333	0
ENSRNOG00000018148	LOC108348081	CD99 antigen-like protein 2 [Source:RGD Symbol;Acc:11437172]	275.782	8.10739	0.0237021	0.58839	yes	up	0	0	0	0	0	0	0	0	2.54	0	0	0	0	0.423333
ENSRNOG00000018790	Kcnh4	potassium voltage-gated channel subfamily H member 4 [Source:RGD Symbol;Acc:621415]	0.23	-2.12181	0.0143231	0.552199	yes	down	0.05	0.06	0.05	0.08	0	0.06	0	0	0.03	0.01	0	0.02	0.05	0.01
ENSRNOG00000019068	Ctrb1	chymotrypsinogen B1 [Source:RGD Symbol;Acc:2444]	3.523	1.81671	0.042808	0.622428	yes	up	0	0	0.09	0.17	0.1	0	0.08	0.25	0.67	0.25	0.09	0.09	0.06	0.238333
ENSRNOG00000019086	Gucy2f	guanylate cyclase 2F [Source:RGD Symbol;Acc:620439]	0.126	-2.99109	0.0317666	0.606037	yes	down	0	0	0.03	0.03	0	0.02	0	0	0	0	0	0	0.0133333	0
ENSRNOG00000019404	Hhatl	hedgehog acyltransferase-like [Source:RGD Symbol;Acc:1311911]	3.031	1.5999	0.0472791	0.624944	yes	up	0.1	0.03	0	0	0.08	0	0.09	0.03	0.06	0.26	0.1	0.14	0.035	0.113333
ENSRNOG00000019445	Msln	mesothelin [Source:RGD Symbol;Acc:69333]	0.234	-2.0935	0.0142848	0.554928	yes	down	6.13	0.9	0.52	0.19	0.57	0.58	0.3	0.11	0.82	0.21	0.44	0.09	1.48167	0.328333
ENSRNOG00000019573	Lcat	lecithin cholesterol acyltransferase [Source:RGD Symbol;Acc:2993]	7.062	2.82008	0.0328655	0.607086	yes	up	0	0.12	0	0	0	0	0.02	0	0	0.7	0.1	0.32	0.02	0.19
ENSRNOG00000019626	Slc27a5	solute carrier family 27 member 5 [Source:RGD Symbol;Acc:708535]	0.154	-2.69595	0.0198273	0.578231	yes	down	0.03	0.02	0	0.03	0	0.03	0	0	0	0	0	0	0.0183333	0
ENSRNOG00000019770	Bnc1	basonuclin 1 [Source:RGD Symbol;Acc:1309042]	0.376	-1.41061	0.0366285	0.613166	yes	down	0.1	0.02	0.06	0.06	0.11	0.14	0.1	0.01	0	0.02	0.04	0.01	0.0816667	0.03
ENSRNOG00000019884	LOC103691238	zinc finger protein 239-like [Source:RGD Symbol;Acc:9074604]	2.61	1.38425	0.0427415	0.62235	yes	up	0	0.37	0	0.19	0.64	0.43	0.67	0.46	0.75	1.43	0.32	0.72	0.271667	0.725
ENSRNOG00000020021	Brsk2	BR serine/threonine kinase 2 [Source:RGD Symbol;Acc:1566256]	3.655	1.86985	0.0351737	0.612486	yes	up	0.03	0	0	0.03	0.03	0	0.1	0.03	0.05	0.14	0.06	0	0.015	0.0633333
ENSRNOG00000020399	Ltb4r	leukotriene B4 receptor [Source:RGD Symbol;Acc:620410]	0.142	-2.82087	0.00548568	0.461432	yes	down	0.21	0.19	0.14	0.07	0.15	0	0	0	0	0	0.07	0	0.126667	0.0116667
ENSRNOG00000020985	Atp4a	ATPase H+/K+ transporting subunit alpha [Source:RGD Symbol;Acc:2177]	2.091	1.06437	0.0338207	0.611416	yes	up	0.03	0.05	0.03	0.02	0.04	0.15	0.12	0.14	0.08	0.13	0.15	0.07	0.0533333	0.115
ENSRNOG00000021065	Olr321	olfactory receptor 321 [Source:RGD Symbol;Acc:1334346]	0.127	-2.97515	0.0168001	0.569023	yes	down	0.08	0	0.08	0.08	0	0.16	0	0	0	0	0	0	0.0666667	0
ENSRNOG00000022599	AABR07035479.1	-	35.378	5.14477	0.0432556	0.62315	yes	up	0	0	0	0	0	0	0	0	0	0.63	0	0	0	0.105
ENSRNOG00000022724	Cnih3	cornichon family AMPA receptor auxiliary protein 3 [Source:RGD Symbol;Acc:1582859]	12.517	3.64582	0.0220876	0.585437	yes	up	0	0	0	0	0	0	0.43	0.95	0	0	0.73	0	0	0.351667
ENSRNOG00000022844	Pdzrn4	PDZ domain containing RING finger 4 [Source:RGD Symbol;Acc:1308860]	0.195	-2.36203	0.0478589	0.624898	yes	down	0.02	0.02	0	0	0.02	0	0	0	0	0	0	0	0.01	0
ENSRNOG00000023089	AABR07067520.1	-	7.44	2.89527	0.0419656	0.620372	yes	up	0	0	0	0	0	0	0	0.03	0	0.01	0.01	0	0	0.00833333
ENSRNOG00000023935	Nrsn2	neurensin 2 [Source:RGD Symbol;Acc:1586322]	0.126	-2.98458	0.0178023	0.571582	yes	down	0.05	0.03	0.05	0.09	0	0	0	0	0	0	0	0	0.0366667	0
ENSRNOG00000024197	AABR07049149.1	-	0.037	-4.76275	0.0103724	0.525225	yes	down	2.92	0.96	0	0	0	1.32	0	0	0	0	0	0	0.866667	0
ENSRNOG00000024342	AABR07035461.1	-	7.414	2.89025	0.0228034	0.591319	yes	up	0	0	0	0	0	0	0	0.07	0	0.14	0.07	0.07	0	0.0583333
ENSRNOG00000024527	LOC103693627	putative olfactory receptor 10AC1 [Source:RGD Symbol;Acc:9271212]	11.45	3.51731	0.0143213	0.553178	yes	up	0	0	0	0	0	0	0	0	0.15	0.15	0.23	0.08	0	0.101667
ENSRNOG00000025069	Ly9	lymphocyte antigen 9 [Source:RGD Symbol;Acc:1308341]	0.401	-1.31874	0.0386699	0.612579	yes	down	0.16	0.33	0.16	0.06	0.39	0.12	0.11	0.03	0.09	0.09	0	0.16	0.203333	0.08
ENSRNOG00000025287	RGD1565611	RGD1565611 [Source:RGD Symbol;Acc:1565611]	0.094	-3.40382	0.0104477	0.525117	yes	down	0.18	0.17	0.19	0	0	0.09	0	0	0	0	0	0	0.105	0
ENSRNOG00000025415	Mettl11b	methyltransferase like 11B [Source:RGD Symbol;Acc:1564106]	8.734	3.12656	0.017866	0.570033	yes	up	0	0	0	0	0	0	0.04	0.04	0.08	0.08	0	0	0	0.04
ENSRNOG00000025444	Lipo1	lipase, member O1 [Source:RGD Symbol;Acc:1565682]	0.19	-2.39535	0.0463431	0.62807	yes	down	0	0.09	0.04	0	0	0.02	0.02	0	0	0	0	0	0.025	0.00333333
ENSRNOG00000025959	Gp1ba	glycoprotein Ib platelet subunit alpha [Source:RGD Symbol;Acc:1310239]	0.325	-1.62196	0.0359233	0.612954	yes	down	0.09	0.04	0.09	0.07	0	0.07	0.02	0.02	0.02	0	0.04	0	0.06	0.0166667
ENSRNOG00000026110	Scml4	Scm polycomb group protein like 4 [Source:RGD Symbol;Acc:1310898]	2.685	1.42472	0.0288525	0.603619	yes	up	0.03	0.04	0.08	0	0.08	0.03	0.15	0.08	0.11	0.05	0.15	0.1	0.0433333	0.106667
ENSRNOG00000026252	E2f7	E2F transcription factor 7 [Source:RGD Symbol;Acc:1310258]	0.436	-1.19913	0.00635604	0.475675	yes	down	0.14	0.11	0.14	0.12	0.16	0.17	0.05	0.05	0.02	0.11	0.08	0.05	0.14	0.06
ENSRNOG00000026725	AABR07035456.1	-	0.126	-2.98474	0.0310672	0.607496	yes	down	0.14	0.07	0	0	0.16	0	0	0	0	0	0	0	0.0616667	0
ENSRNOG00000026918	RGD1308065	hypothetical LOC287935 [Source:RGD Symbol;Acc:1308065]	0.168	-2.57097	0.0280563	0.604995	yes	down	0.12	0	0.04	0	0.05	0.4	0.04	0	0.04	0	0	0	0.101667	0.0133333
ENSRNOG00000027702	LOC289035	similar to UDP-N-acetylglucosamine:a-1,3-D-mannoside beta-1,4-N-acetylgluco [Source:RGD Symbol;Acc:1359351]	6.129	2.61556	0.0451901	0.627482	yes	up	0	0	0	0	0	0	0.03	0	0	0.07	0.03	0	0	0.0216667
ENSRNOG00000027847	Nxpe2	neurexophilin and PC-esterase domain family, member 2 [Source:RGD Symbol;Acc:2323193]	0.21	-2.25092	0.0148452	0.561689	yes	down	1.9	0.11	0.08	0.04	0.13	0.57	0.1	0.04	0.07	0.18	0.07	0.08	0.471667	0.09
ENSRNOG00000028243	Derl3	derlin 3 [Source:RGD Symbol;Acc:1597373]	4.232	2.08147	0.000124905	0.0941692	yes	up	0.98	0.59	1.76	0.44	1.69	0.85	4.73	5.92	3.65	1.88	4.4	6.93	1.05167	4.585
ENSRNOG00000028362	Unc80	unc-80 homolog, NALCN channel complex subunit [Source:RGD Symbol;Acc:1309976]	3.544	1.82534	0.00793324	0.503081	yes	up	0	0.01	0.01	0.02	0	0.01	0.04	0.1	0.09	0.1	0.05	0.05	0.00833333	0.0716667
ENSRNOG00000028444	AABR07006258.1	-	21.312	4.4136	0.00719524	0.486599	yes	up	0	0	0	0	0	0	1.38	0	0.9	0	0.64	0.41	0	0.555
ENSRNOG00000028456	Ush1g	USH1 protein network component sans [Source:RGD Symbol;Acc:1304551]	0.153	-2.71284	0.0397598	0.615008	yes	down	0	0.04	0	0	0.11	0.05	0	0	0	0	0	0	0.0333333	0
ENSRNOG00000028708	Ntsr1	neurotensin receptor 1 [Source:RGD Symbol;Acc:1306076]	0.288	-1.79733	0.0255547	0.595185	yes	down	0.19	0.18	0.1	0.02	0.05	0.08	0	0.04	0.01	0.19	0.02	0	0.103333	0.0433333
ENSRNOG00000028896	A2m	alpha-2-macroglobulin [Source:RGD Symbol;Acc:2004]	0.465	-1.10319	0.040385	0.614867	yes	down	7.25	3.41	1.06	0.47	2.51	3.76	2.56	2.48	0.93	0.79	0.86	0.79	3.07667	1.40167
ENSRNOG00000029096	Gykl1	glycerol kinase-like 1 [Source:RGD Symbol;Acc:1305596]	0.191	-2.38487	0.0313783	0.606588	yes	down	0.04	0.15	0	0	0.09	0.04	0	0	0.04	0	0	0	0.0533333	0.00666667
ENSRNOG00000029315	AC099294.1	-	0.137	-2.86865	0.0329241	0.606519	yes	down	0.03	0.03	0.06	0	0	0	0	0	0	0	0	0	0.02	0
ENSRNOG00000029686	LOC102555727	quinone oxidoreductase-like protein 1-like [Source:RGD Symbol;Acc:7532340]	0.334	-1.58388	0.0333863	0.608972	yes	down	1.18	0.12	0.53	0.39	0.16	0.59	0.27	0.23	0.33	0	0.13	0	0.495	0.16
ENSRNOG00000029980	Zbtb16	zinc finger and BTB domain containing 16 [Source:RGD Symbol;Acc:727921]	0.35	-1.51311	0.0367171	0.614143	yes	down	16.19	10.45	14.2	3.56	2.42	8.99	0.61	0.61	0.82	5.21	9.46	2.02	9.30167	3.12167
ENSRNOG00000030111	Cyp11b3	cytochrome P450, family 11, subfamily b, polypeptide 3 [Source:RGD Symbol;Acc:727886]	10.126	3.34002	0.0398495	0.615928	yes	up	0	0	0	0	0	0	0	0	0	0.02	0.11	0.02	0	0.025
ENSRNOG00000030925	AABR07027925.2	-	32.953	5.04234	0.0125878	0.544029	yes	up	0	0	0	0	0	0	0	1	0	0	1.38	0.49	0	0.478333
ENSRNOG00000031284	Olr1104	olfactory receptor 1104 [Source:RGD Symbol;Acc:1333884]	2.225	1.15364	0.0271668	0.605703	yes	up	0.31	0.37	0.63	0.61	0.09	0.46	0.75	0.44	0.44	1.82	0.68	1.6	0.411667	0.955
ENSRNOG00000031579	LOC100363469	ribosomal protein S24-like [Source:RGD Symbol;Acc:2322976]	41.122	5.36185	0.00937257	0.519858	yes	up	0	0	0	0	0	0	2.76	0	0	0	1.98	3.39	0	1.355
ENSRNOG00000031675	Panx3	pannexin 3 [Source:RGD Symbol;Acc:735137]	9.946	3.31409	0.0133323	0.552733	yes	up	0	0	0	0	0	0	0.04	0.02	0	0.05	0.05	0	0	0.0266667
ENSRNOG00000031848	AABR07065651.1	-	0.101	-3.30449	0.0247472	0.590567	yes	down	1.61	0	0.97	0	1.06	0	0	0	0	0	0	0	0.606667	0
ENSRNOG00000032513	Prps1l1	phosphoribosyl pyrophosphate synthetase 1-like 1 [Source:RGD Symbol;Acc:1306328]	0.109	-3.20149	0.0315612	0.60724	yes	down	0	0.04	0	0	0.04	0.15	0	0	0	0	0	0	0.0383333	0
ENSRNOG00000032684	Ccdc60	coiled-coil domain containing 60 [Source:RGD Symbol;Acc:1564283]	0.194	-2.36818	0.0493073	0.62458	yes	down	0.03	0	0	0.03	0.03	0	0	0	0	0	0	0	0.015	0
ENSRNOG00000032832	Mmp10	matrix metallopeptidase 10 [Source:RGD Symbol;Acc:620192]	0.094	-3.41395	0.0218643	0.585617	yes	down	0.11	0	0.08	0.07	0	0	0	0	0	0	0	0	0.0433333	0
ENSRNOG00000033057	AABR07025010.1	-	0.229	-2.12485	0.0150212	0.554939	yes	down	0.19	0.22	0.07	0.08	0.18	0.37	0	0	0	0.15	0.07	0	0.185	0.0366667
ENSRNOG00000033064	Edil3	EGF like repeats and discoidin domains 3 [Source:RGD Symbol;Acc:1588887]	0.241	-2.05104	0.0194168	0.574489	yes	down	0.05	0.02	0.01	0.01	0.06	0.03	0	0	0.02	0	0.01	0	0.03	0.005
ENSRNOG00000033146	LOC103690015	40S ribosomal protein S19-like [Source:RGD Symbol;Acc:9313957]	5.418	2.43789	0.0337531	0.610737	yes	up	0	0	0.01	0	0.01	0	0.22	0	0	0.48	0	0.4	0.00333333	0.183333
ENSRNOG00000033153	Sfn	stratifin [Source:RGD Symbol;Acc:1304729]	0.35	-1.51385	0.0431657	0.623177	yes	down	13.71	3.24	1.95	0.38	3.29	0.94	0.94	1.13	2.17	0.31	2.81	0.6	3.91833	1.32667
ENSRNOG00000033672	Alpp	alkaline phosphatase, placental [Source:RGD Symbol;Acc:2325055]	0.128	-2.965	0.0479583	0.623397	yes	down	0.08	0.11	0	0	0	0	0	0	0	0	0	0	0.0316667	0
ENSRNOG00000033733	Ccdc81	coiled-coil domain containing 81 [Source:RGD Symbol;Acc:1306766]	0.154	-2.7024	0.0379648	0.613343	yes	down	0.03	0.06	0	0	0.04	0	0	0	0	0	0	0	0.0216667	0
ENSRNOG00000033916	AC141489.1	-	0.098	-3.35185	0.0245546	0.588731	yes	down	0	0	1.2	0	0.99	2.02	0	0	0	0	0	0	0.701667	0
ENSRNOG00000034120	LOC100909485	spindlin-2-like [Source:RGD Symbol;Acc:6503238]	18.035	4.17271	0.0273559	0.605937	yes	up	0	0	0	0	0	0	0.83	0	0.42	0	0	0.03	0	0.213333
ENSRNOG00000034139	Lyc2	lysozyme C type 2 [Source:RGD Symbol;Acc:1593616]	0.37	-1.43559	0.0134583	0.55345	yes	down	0.56	0.46	0.18	0.53	0.72	0.09	0.19	0.2	0.08	0.04	0.29	0.13	0.423333	0.155
ENSRNOG00000036608	Mlana	melan-A [Source:RGD Symbol;Acc:1306525]	0.382	-1.38761	0.00294058	0.388692	yes	down	2.97	4.91	6.56	3.11	9.08	2.22	2.66	1.73	2.72	2.29	1.39	1.58	4.80833	2.06167
ENSRNOG00000036807	RGD1562433	similar to ubiquilin 1 isoform 2 [Source:RGD Symbol;Acc:1562433]	0.152	-2.71792	0.0405358	0.614405	yes	down	0	0.03	0.07	0	0.04	0	0	0	0	0	0	0	0.0233333	0
ENSRNOG00000036882	Fbxo47	F-box protein 47 [Source:RGD Symbol;Acc:1559709]	2.478	1.30897	0.00970086	0.522409	yes	up	0.05	0.19	0.1	0.05	0.06	0.1	0.13	0.28	0.24	0.28	0.19	0.31	0.0916667	0.238333
ENSRNOG00000037298	RGD1309036	hypothetical LOC292874 [Source:RGD Symbol;Acc:1309036]	0.193	-2.37593	0.0156825	0.558099	yes	down	0.17	0.11	0.06	0.06	0	0.06	0	0	0	0	0	0.06	0.0766667	0.01
ENSRNOG00000037374	Ly6al	lymphocyte antigen 6 complex, locus A-like [Source:RGD Symbol;Acc:1307571]	0.474	-1.07832	0.040318	0.615227	yes	down	36.3	10.16	4.01	3.44	5.11	16.65	10.21	4.36	6.99	4.53	7.37	3.78	12.6117	6.20667
ENSRNOG00000037418	Inca1	inhibitor of CDK, cyclin A1 interacting protein 1 [Source:RGD Symbol;Acc:1306656]	3.171	1.66509	0.031419	0.606797	yes	up	0	0.21	0	0	0.25	0.22	0.39	0.53	0.43	0.21	0.11	0.69	0.113333	0.393333
ENSRNOG00000037997	Tssk2	testis-specific serine kinase 2 [Source:RGD Symbol;Acc:1304951]	3.311	1.72707	0.0268555	0.605394	yes	up	0.07	0.06	0	0	0	0.03	0.03	0.1	0.1	0.06	0.2	0.14	0.0266667	0.105
ENSRNOG00000038322	LOC500684	hypothetical protein LOC500684 [Source:RGD Symbol;Acc:1562981]	4.586	2.19731	0.011124	0.539142	yes	up	0.05	0.02	0.01	0.02	0	0	0.06	0	0.12	0.15	0.09	0.09	0.0166667	0.085
ENSRNOG00000038496	Tex21	testis expressed 21 [Source:RGD Symbol;Acc:1560347]	0.093	-3.42811	0.0142513	0.557882	yes	down	0	0.06	0	0.03	0.11	0.03	0	0	0	0	0	0	0.0383333	0
ENSRNOG00000038832	AABR07064415.1	-	0.087	-3.5258	0.00461407	0.451557	yes	down	2.09	1.41	0.73	0.83	0	0	0.15	0	0	0	0	0.28	0.843333	0.0716667
ENSRNOG00000038943	RGD1560034	similar to FLJ25323 protein [Source:RGD Symbol;Acc:1560034]	0.195	-2.35837	0.0469105	0.626582	yes	down	0	0.04	0.04	0	0	0.04	0	0	0	0	0	0	0.02	0
ENSRNOG00000039086	Ccdc153	coiled-coil domain containing 153 [Source:RGD Symbol;Acc:1305351]	2.279	1.18812	0.0426316	0.622978	yes	up	0.05	0.14	0.05	0	0.06	0.05	0.18	0.09	0.19	0.14	0.14	0.1	0.0583333	0.14
ENSRNOG00000039191	Yjefn3	YjeF N-terminal domain containing 3 [Source:RGD Symbol;Acc:1563236]	7.489	2.90485	0.0230901	0.587528	yes	up	0	0	0	0	0	0	0	0.11	0.11	0.1	0.22	0	0	0.09
ENSRNOG00000039698	Prss22	serine protease 22 [Source:RGD Symbol;Acc:1310880]	0.216	-2.21029	0.00797672	0.499612	yes	down	2.7	0.61	0.71	0.11	0.61	0.37	0.47	0	0.05	0.1	0.31	0.11	0.851667	0.173333
ENSRNOG00000039725	Ces1a	carboxylesterase 1A [Source:RGD Symbol;Acc:1583671]	0.368	-1.44311	0.0124912	0.544479	yes	down	0.2	0.25	0.13	0.1	0.26	0.29	0.09	0.09	0.03	0	0.1	0.14	0.205	0.075
ENSRNOG00000042211	Tmem240	transmembrane protein 240 [Source:RGD Symbol;Acc:2318117]	2.932	1.55187	0.0276071	0.605572	yes	up	0.21	0.2	0.22	0	0	0.21	0.73	0.4	0.82	0.2	0.21	0.44	0.14	0.466667
ENSRNOG00000042319	AABR07065814.2	-	6.181	2.62784	0.0474765	0.625117	yes	up	0	0	0	0	0	0	0	0.92	0.48	0	0.47	0	0	0.311667
ENSRNOG00000042410	AABR07043601.1	-	2.646	1.40354	0.0153062	0.55539	yes	up	0.28	0.26	0.26	0.52	0	0.25	0.51	0.49	0.99	0.94	0.89	0.83	0.261667	0.775
ENSRNOG00000042711	AABR07072264.1	coiled-coil domain containing 188 [Source:NCBI gene;Acc:498115]	6.208	2.63403	0.0486768	0.623578	yes	up	0	0	0	0	0	0	0	0.04	0.08	0	0.04	0	0	0.0266667
ENSRNOG00000042860	Pappa2	pappalysin 2 [Source:RGD Symbol;Acc:1591785]	2.032	1.02291	0.00916084	0.51656	yes	up	0.35	0.51	0.65	0.29	0.37	0.18	0.31	0.56	0.82	0.93	0.74	1.47	0.391667	0.805
ENSRNOG00000043280	Vom2r37	vomeronasal 2 receptor, 37 [Source:RGD Symbol;Acc:1597332]	0.339	-1.56053	0.00124956	0.310195	yes	down	9.86	15.1	6.66	18.18	7.17	2.38	4.17	5.78	2.43	4.12	2.17	1.65	9.89167	3.38667
ENSRNOG00000045554	LOC102551901	protein lifeguard 2-like [Source:RGD Symbol;Acc:7636626]	0.355	-1.49222	0.0356083	0.612198	yes	down	4.71	1.48	1.2	0.43	0.58	0.64	0.41	0.45	0.04	1.19	0.06	0.04	1.50667	0.365
ENSRNOG00000045593	LOC100909830	mRNA-decapping enzyme 2-like [Source:RGD Symbol;Acc:6501731]	0.101	-3.31191	0.0205742	0.580873	yes	down	0	0	0.11	0	0	0.39	0	0	0.02	0	0	0	0.0833333	0.00333333
ENSRNOG00000045641	LOC691695	similar to granzyme C [Source:RGD Symbol;Acc:1597199]	0.07	-3.8293	0.0123107	0.541247	yes	down	3.9	0.28	0	0	0	0.66	0.26	0	0	0	0	0	0.806667	0.0433333
ENSRNOG00000045653	LOC100912498	protein FAM131A-like [Source:RGD Symbol;Acc:6486684]	0.114	-3.13807	0.0460333	0.628052	yes	down	0	0	0	0.21	1.25	0	0.14	0	0	0	0	0	0.243333	0.0233333
ENSRNOG00000045772	LOC100911545	alpha-2-macroglobulin-like [Source:RGD Symbol;Acc:6492449]	34.357	5.10254	0.0438425	0.62279	yes	up	0	0	0	0	0	0	0	0	0	0.32	0	0	0	0.0533333
ENSRNOG00000045905	Kdm4d	lysine demethylase 4D [Source:RGD Symbol;Acc:1591045]	0.104	-3.27141	0.0148032	0.562189	yes	down	0.13	0.05	0.04	0	0.05	0	0	0	0	0	0	0	0.045	0
ENSRNOG00000046076	Tspan10	tetraspanin 10 [Source:RGD Symbol;Acc:1590062]	0.339	-1.56009	0.0198451	0.577921	yes	down	0.22	0.14	0.15	0.15	0.34	0.15	0.13	0	0.07	0.07	0	0.08	0.191667	0.0583333
ENSRNOG00000046183	AABR07055280.1	-	0.098	-3.35487	0.0433458	0.623127	yes	down	0	0.23	0	0	0.04	0	0	0	0	0	0	0	0.045	0
ENSRNOG00000046214	Cyp27b1	cytochrome P450, family 27, subfamily b, polypeptide 1 [Source:RGD Symbol;Acc:69192]	0.317	-1.65646	9.61359e-05	0.0850844	yes	down	5.54	22.62	13.96	6.75	18.25	9.27	4.08	2.95	3.73	3.22	4.95	5.73	12.7317	4.11
ENSRNOG00000046521	LOC100911572	collagen alpha-3(IV) chain-like [Source:RGD Symbol;Acc:6491864]	160.556	7.32693	0.000747928	0.234228	yes	up	0	0	0	0	0	0	3.11	0.06	0.1	0.55	0.47	1.31	0	0.933333
ENSRNOG00000046636	Hist1h4m	histone cluster 1, H4m [Source:RGD Symbol;Acc:1306905]	2.694	1.42989	0.00555842	0.463718	yes	up	2.38	1.57	1.73	1.6	0.93	1.67	6.43	3.21	3.43	6.47	1.67	7.95	1.64667	4.86
ENSRNOG00000046667	Fosb	FosB proto-oncogene, AP-1 transcription factor subunit [Source:RGD Symbol;Acc:1308198]	0.372	-1.42562	0.0468251	0.627087	yes	down	4.11	0.56	0.51	0.18	0.51	0.21	0.79	0.42	0.23	0.13	0.29	0.38	1.01333	0.373333
ENSRNOG00000046677	Fam181a	family with sequence similarity 181, member A [Source:RGD Symbol;Acc:6504274]	0.172	-2.53602	0.0279497	0.605259	yes	down	0	0.83	0.54	0	0.2	0.58	0	0.02	0	0	0	0.32	0.358333	0.0566667
ENSRNOG00000046904	LOC108348085	beta-1,4-glucuronyltransferase 1 [Source:RGD Symbol;Acc:11379422]	0.094	-3.41831	0.0416177	0.617022	yes	down	0	0	0	0.9	0	0	0	0.05	0	0	0	0	0.15	0.00833333
ENSRNOG00000047114	Cct8l1	chaperonin containing TCP1, subunit 8 (theta)-like 1 [Source:RGD Symbol;Acc:1561536]	17.081	4.09428	0.0163538	0.568084	yes	up	0	0	0	0	0	0	0.16	0	0	0.09	0.13	0	0	0.0633333
ENSRNOG00000047350	Gns	glucosamine (N-acetyl)-6-sulfatase [Source:RGD Symbol;Acc:1305877]	720.592	9.49304	0.0202815	0.579844	yes	up	0	0	0	0	0	0	0	0	0	0	0	17.97	0	2.995
ENSRNOG00000047459	H1f4	H1.4 linker histone, cluster member [Source:RGD Symbol;Acc:2776]	0.365	-1.45233	0.0131419	0.55158	yes	down	1.1	1.29	0.56	1.21	0.93	0.68	0.6	0.39	0.66	0.13	0	0.28	0.961667	0.343333
ENSRNOG00000047479	Olr156	olfactory receptor 156 [Source:RGD Symbol;Acc:1332984]	6.111	2.61135	0.0443763	0.621696	yes	up	0	0	0	0	0	0	0.07	0.16	0	0.08	0	0	0	0.0516667
ENSRNOG00000047516	Map3k7	mitogen activated protein kinase kinase kinase 7 [Source:RGD Symbol;Acc:1309438]	295.928	8.2091	0.022913	0.58891	yes	up	0	0	0	0	0	0	0	3.01	0	0	0	0	0	0.501667
ENSRNOG00000047590	AABR07069913.1	-	6.637	2.7306	0.00217202	0.340104	yes	up	0	0.1	0.06	0	0	0	0.14	0.18	0.16	0.1	0.3	0.46	0.0266667	0.223333
ENSRNOG00000047624	AABR07002854.1	-	9.897	3.30702	0.0148335	0.562291	yes	up	0	0.14	0	0	0	0	1.98	2.29	0	0	0.01	0.19	0.0233333	0.745
ENSRNOG00000047642	AABR07051426.1	-	0.193	-2.37105	0.0409012	0.615818	yes	down	0	0.24	0.52	0	0.52	0	0	0.11	0	0.05	0	0	0.213333	0.0266667
ENSRNOG00000047669	AABR07072639.1	-	5.349	2.41928	0.0453599	0.625573	yes	up	0	0.1	0	0	0	0	0.19	0	0.3	0	0	0.44	0.0166667	0.155
ENSRNOG00000047712	Dcx	doublecortin [Source:RGD Symbol;Acc:620670]	6.544	2.71018	0.00199996	0.330985	yes	up	0	0.01	0	0	0	0.01	0.01	0.02	0.02	0.01	0.02	0.03	0.00333333	0.0183333
ENSRNOG00000047780	AABR07046635.1	-	2.445	1.29012	0.00253658	0.361081	yes	up	1.25	1.19	5.77	6.89	16.73	1.88	10.22	18.25	13.25	5.75	4.35	26.28	5.61833	13.0167
ENSRNOG00000047876	LOC689986	RIKEN cDNA 1700028K03 gene [Source:MGI Symbol;Acc:MGI:1923671]	17.277	4.1108	0.00262665	0.371306	yes	up	0.03	0	0	0	0	0	0.42	0	0.14	0.09	0.12	0	0.005	0.128333
ENSRNOG00000047986	Sult2a1	sulfotransferase family 2A member 1 [Source:RGD Symbol;Acc:621337]	6.176	2.62659	0.0472231	0.625829	yes	up	0	0	0	0	0	0	0	0.13	0	0	0.07	0.08	0	0.0466667
ENSRNOG00000048140	AABR07044322.1	-	0.142	-2.81133	0.0436141	0.623461	yes	down	0.18	0	0	0.87	0.47	0	0	0	0	0	0	0	0.253333	0
ENSRNOG00000048353	Apeg3	antisense paternally expressed gene 3 [Source:RGD Symbol;Acc:1563921]	0.041	-4.6218	0.023581	0.588975	yes	down	0	0	0	0	0.85	0.6	0	0	0	0	0	0	0.241667	0
ENSRNOG00000048384	AABR07065834.1	-	0.153	-2.71261	0.0395904	0.615663	yes	down	0	0.53	0.59	1.1	0	0	0	0	0	0	0	0	0.37	0
ENSRNOG00000048516	Fam156b	family with sequence similarity 156, member B [Source:RGD Symbol;Acc:1584469]	3.728	1.89855	0.0477587	0.624792	yes	up	0	0.15	0	0	0	0.15	0.13	0.15	0.45	0.59	0	0.16	0.05	0.246667
ENSRNOG00000048518	AABR07028558.1	-	11.41	3.51225	0.0137851	0.554566	yes	up	0	0	0	0	0	0	0	0.48	0	0.24	0.73	0.52	0	0.328333
ENSRNOG00000048656	AABR07007853.1	-	0.132	-2.91955	0.019914	0.576628	yes	down	0	0	0.52	0	0.77	0	0	0	0	0	0	0	0.215	0
ENSRNOG00000048864	LOC100125368	zinc finger protein LOC100125368 [Source:RGD Symbol;Acc:1642422]	4.313	2.10854	0.0189718	0.571287	yes	up	0.2	0	0	0	0.48	0.72	0.33	0.42	1.47	2.08	1.46	0.35	0.233333	1.01833
ENSRNOG00000049171	Pspn	persephin [Source:RGD Symbol;Acc:3432]	13.235	3.72628	0.0249374	0.590262	yes	up	0	0	0	0	0	0	1.35	0.71	0	0	0	0.27	0	0.388333
ENSRNOG00000049192	Hmgn5	high mobility group nucleosome binding domain 5 [Source:RGD Symbol;Acc:6497694]	2.267	1.18065	0.00379575	0.406664	yes	up	0.56	0.39	1.22	1.91	1.39	1.37	2.78	2.37	1.25	3.53	2.01	3.93	1.14	2.645
ENSRNOG00000049271	Rad51ap2	RAD51 associated protein 2 [Source:RGD Symbol;Acc:2322652]	11.146	3.47844	0.00799233	0.497528	yes	up	0	0	0	0	0	0	0.07	0.02	0.02	0.02	0.02	0	0	0.025
ENSRNOG00000049282	Oas2	2'-5' oligoadenylate synthetase 2 [Source:RGD Symbol;Acc:1359697]	0.467	-1.09759	0.0384255	0.613002	yes	down	3.9	0.84	0.44	0.42	0.56	1.74	0.96	0.83	0.7	0.38	0.39	0.46	1.31667	0.62
ENSRNOG00000049740	AABR07034273.1	N-alpha-acetyltransferase 50-like [Source:NCBI gene;Acc:102553099]	0.174	-2.52019	0.0281991	0.599814	yes	down	2.97	0	3.03	1.79	1.3	0	1.27	0	0	0.12	0	0	1.515	0.231667
ENSRNOG00000049751	LOC100912163	AT-rich interactive domain-containing protein 4B-like [Source:RGD Symbol;Acc:6488837]	0.074	-3.75674	0.00109146	0.288543	yes	down	0.3	1.39	0.06	4.65	0.13	2.51	0.19	0.19	0.22	0.1	0.25	0.11	1.50667	0.176667
ENSRNOG00000049893	LOC100910934	interferon-inducible GTPase 1-like [Source:RGD Symbol;Acc:6495949]	6.454	2.69017	0.0463472	0.627707	yes	up	0	0	0	0	0.36	0	0	0.97	0.8	0.55	0	0	0.06	0.386667
ENSRNOG00000049925	Cd79al	Cd79a molecule-like [Source:RGD Symbol;Acc:1598036]	0.207	-2.26882	0.0185363	0.569977	yes	down	0.38	3.89	0.33	1.75	7.79	10.81	2.25	1.38	1.07	0.1	0	0	4.15833	0.8
ENSRNOG00000050006	Agtr2	angiotensin II receptor, type 2 [Source:RGD Symbol;Acc:2072]	6.181	2.62784	0.0474765	0.625117	yes	up	0	0	0	0	0	0	0	0.04	0.02	0	0.02	0	0	0.0133333
ENSRNOG00000050102	AABR07065699.1	-	0.101	-3.30449	0.0247472	0.590567	yes	down	1.61	0	0.97	0	1.06	0	0	0	0	0	0	0	0.606667	0
ENSRNOG00000050275	LOC100912399	mitogen-activated protein kinase kinase kinase 1-like [Source:RGD Symbol;Acc:6487511]	36.915	5.20614	0.0422905	0.622012	yes	up	0	0	0	0	0	0	0	0.38	0	0	0	0	0	0.0633333
ENSRNOG00000050332	LOC103690053	ankyrin repeat domain-containing protein 26-like [Source:RGD Symbol;Acc:9147085]	6.14	2.61821	0.0491513	0.624158	yes	up	0	0	0.05	0	0	0	0.39	0	0	0.05	0	0.05	0.00833333	0.0816667
ENSRNOG00000050586	AABR07034362.2	-	0.107	-3.22923	0.0292021	0.602879	yes	down	0.34	0	0	0.17	0.58	0	0	0	0	0	0	0	0.181667	0
ENSRNOG00000050630	AABR07070043.1	-	0.248	-2.00944	0.00865571	0.504858	yes	down	1.09	0.53	0.2	0.43	0.71	0.56	0	0.01	0	0.21	0.33	0.3	0.586667	0.141667
ENSRNOG00000050795	AABR07008016.1	-	10.008	3.32314	0.0480309	0.623146	yes	up	0	0	0	0	0	0	0	1.06	0.08	0	3.07	0	0	0.701667
ENSRNOG00000050848	Dtx1	deltex E3 ubiquitin ligase 1 [Source:RGD Symbol;Acc:1585380]	0.327	-1.61461	0.0469695	0.626137	yes	down	0.24	0.09	0.37	0	0.15	0.07	0.03	0.13	0	0.03	0.03	0.07	0.153333	0.0483333
ENSRNOG00000050874	LOC102552549	migration and invasion enhancer 1-like [Source:RGD Symbol;Acc:7553401]	2.367	1.24309	0.0060865	0.47109	yes	up	0.27	0.28	0.27	0.26	0.42	0.47	0.31	0.79	0.49	0.54	1.13	0.81	0.328333	0.678333
ENSRNOG00000050974	AABR07030773.1	-	0.069	-3.86213	0.011343	0.540746	yes	down	0.44	0.16	0.71	0.14	0	0	0	0	0	0	0	0	0.241667	0
ENSRNOG00000051158	Cfb	complement factor B [Source:RGD Symbol;Acc:2204]	0.421	-1.24655	0.0248207	0.589557	yes	down	9.41	1.66	0.95	0.84	2.37	3.36	1.45	0.51	1.91	1.63	1.22	0.8	3.09833	1.25333
ENSRNOG00000051285	AABR07070312.1	-	0.052	-4.26926	0.0272751	0.605466	yes	down	0	0.28	0.31	0	0	0	0	0	0	0	0	0	0.0983333	0
ENSRNOG00000051306	AC096301.1	-	7.55	2.91639	0.0168422	0.565742	yes	up	0	0.13	0	0	0	0	0	0	0.39	0.89	0.13	0.28	0.0216667	0.281667
ENSRNOG00000051318	AC098008.3	-	0.133	-2.91216	0.0118536	0.539802	yes	down	0.33	0.15	0	0	0.06	0.11	0	0	0	0.05	0	0	0.108333	0.00833333
ENSRNOG00000051489	Klra1	killer cell lectin-like receptor, subfamily A, member 1 [Source:RGD Symbol;Acc:1359586]	0.215	-2.21532	0.0345804	0.608927	yes	down	0	0.11	0	0.11	0.07	0.11	0	0	0	0	0.06	0	0.0666667	0.01
ENSRNOG00000051522	AABR07044011.1	-	8.591	3.10281	0.0311572	0.608088	yes	up	0	0	0	0	0	0	0.1	0.04	0	0.07	0	0	0	0.035
ENSRNOG00000051590	LOC690352	hypothetical protein LOC690352 [Source:RGD Symbol;Acc:1597336]	2.115	1.08036	0.0464916	0.626744	yes	up	0.08	0.07	0.08	0.15	0.09	0.22	0.13	0.29	0.19	0.14	0.52	0.23	0.115	0.25
ENSRNOG00000051591	LOC100911422	nuclear migration protein nudC-like [Source:RGD Symbol;Acc:6493297]	12.52	3.64619	0.0207813	0.583481	yes	up	0	0	0	0	0	0	0.14	0	0	0.15	0	0.18	0	0.0783333
ENSRNOG00000051636	AABR07049695.2	-	12.621	3.65776	0.0280808	0.604242	yes	up	0	0	0	0	0	0	0.51	0.13	0.11	0	0	0	0	0.125
ENSRNOG00000051739	AABR07061001.1	-	6.272	2.64884	0.0409681	0.615459	yes	up	0	0	0.27	0	0	0	3.05	0.25	0.51	0	0	0	0.045	0.635
ENSRNOG00000051753	AABR07014272.1	-	7.449	2.89704	0.022118	0.585479	yes	up	0	0	0	0	0	0	0.06	0	0	0.07	0.14	0.08	0	0.0583333
ENSRNOG00000051831	5_8S_rRNA	5.8S ribosomal RNA [Source:RFAM;Acc:RF00002]	0.483	-1.04938	0.00199973	0.333659	yes	down	266.91	411.24	245.27	233.82	517.99	308.53	255.44	225.79	129.53	273.39	237.9	70.55	330.627	198.767
ENSRNOG00000051875	AABR07001926.2	-	6.182	2.6281	0.0475175	0.624043	yes	up	0	0	0	0	0	0	0	0.13	0	0.13	0	0.28	0	0.09
ENSRNOG00000051943	LOC102547817	uncharacterized LOC102547817 [Source:RGD Symbol;Acc:7717978]	0.153	-2.71143	0.0394193	0.61441	yes	down	0	0	0.08	0.04	0	0.04	0	0	0	0	0	0	0.0266667	0
ENSRNOG00000051970	Aqp5	aquaporin 5 [Source:RGD Symbol;Acc:2144]	2.274	1.18498	0.0177676	0.572274	yes	up	0.38	0.18	0.14	0.23	0	0.18	0.57	0.44	0.31	0.39	0.5	0.38	0.185	0.431667
ENSRNOG00000051999	AABR07060352.1	-	6.197	2.63167	0.0482066	0.624232	yes	up	0	0	0	0	0	0	0	0.86	0.91	0	1.79	0	0	0.593333
ENSRNOG00000052061	Ppef2	protein phosphatase with EF-hand domain 2 [Source:RGD Symbol;Acc:1307093]	0.43	-1.21878	0.0207203	0.582574	yes	down	0.23	0.12	0.08	0.08	0.14	0.43	0.09	0.02	0.08	0.1	0.06	0.11	0.18	0.0766667
ENSRNOG00000052119	AABR07067556.1	-	6.58	2.71805	0.0485678	0.624935	yes	up	0	0	0	0	0	0	10.59	0	0	54.06	0	62.01	0	21.11
ENSRNOG00000052128	Clec2e	C-type lectin domain family 2, member E [Source:RGD Symbol;Acc:1587527]	14.065	3.81402	0.00524775	0.460445	yes	up	0	0	0	0	0	0	0.03	0.03	0.09	0	0.06	0.1	0	0.0516667
ENSRNOG00000052188	AABR07007026.1	-	3.944	1.97971	0.0216468	0.582861	yes	up	0	0	0.04	0.02	0	0	0.03	0.04	0.02	0.04	0.09	0.06	0.01	0.0466667
ENSRNOG00000052530	AABR07069008.1	-	3.461	1.79101	0.0470822	0.626819	yes	up	0	0.41	0.08	0	0	0.02	0.48	0.29	0.11	0.58	0.1	0.38	0.085	0.323333
ENSRNOG00000052587	LOC100909474	protein FAM43A-like [Source:RGD Symbol;Acc:6503176]	3.717	1.89426	0.0404475	0.61444	yes	up	2.56	0	2.24	0	0	0	2.24	5.09	0.87	2.75	3.29	3.73	0.8	2.995
ENSRNOG00000052668	Tcf24	transcription factor 24 [Source:RGD Symbol;Acc:1589398]	0.471	-1.08609	0.0315592	0.607775	yes	down	2.29	0.83	1.29	0.37	0.5	0.56	0.77	0.36	0.18	0.59	0.55	0.26	0.973333	0.451667
ENSRNOG00000053110	AABR07045047.1	-	3.487	1.80213	0.000255767	0.13701	yes	up	0.13	0.11	0.18	0.12	0.07	0.12	0.53	0.54	0.29	0.49	0.23	0.57	0.121667	0.441667
ENSRNOG00000053253	7SK	7SK RNA [Source:RFAM;Acc:RF00100]	0.127	-2.97775	0.0301183	0.604624	yes	down	1.87	0.93	2.06	0	0	0	0	0	0	0	0	0	0.81	0
ENSRNOG00000053343	AC098459.2	-	2.278	1.18803	0.00225633	0.345337	yes	up	0.13	0.07	0.15	0.18	0.26	0.19	0.21	0.27	0.38	0.54	0.29	0.52	0.163333	0.368333
ENSRNOG00000053818	AABR07040906.1	-	8.742	3.12802	0.0340452	0.608984	yes	up	0	0	0	0	0	0	0.06	0.13	0	0	0	0.21	0	0.0666667
ENSRNOG00000054174	AABR07030351.1	-	0.128	-2.96745	0.0329056	0.607276	yes	down	1.4	0	0.49	0	0	0.48	0	0	0	0	0	0	0.395	0
ENSRNOG00000054197	AABR07015076.1	-	0.492	-1.02265	9.93591e-06	0.0183869	yes	down	22.29	38.09	26.96	31.26	28.91	31.23	18.16	19.58	14.49	10.19	11.86	14.66	29.79	14.8233
ENSRNOG00000054349	AABR07011152.1	-	0.157	-2.67104	0.0389674	0.612525	yes	down	8.76	10.13	21.59	0	0	0	0	0	0	0	0	0	6.74667	0
ENSRNOG00000054408	AABR07021687.1	-	0.172	-2.53706	0.0347589	0.609433	yes	down	0.07	0	0	0.07	0.08	0.29	0	0	0	0	0	0	0.085	0
ENSRNOG00000054591	AABR07030642.1	-	10.123	3.33956	0.0179698	0.571551	yes	up	0	0	0	0	0	0	0	0.33	0.5	0.17	0	0.18	0	0.196667
ENSRNOG00000054643	AABR07034183.1	-	2.336	1.22396	0.0486028	0.624201	yes	up	0.03	0.06	0.04	0.08	0	0.03	0.04	0.13	0.02	0.11	0.13	0.13	0.04	0.0933333
ENSRNOG00000054679	AABR07047054.2	-	0.194	-2.36818	0.0493073	0.62458	yes	down	0.05	0	0	0.05	0.05	0	0	0	0	0	0	0	0.025	0
ENSRNOG00000054722	U1	U1 spliceosomal RNA [Source:RFAM;Acc:RF00003]	8.835	3.14321	0.0286764	0.60179	yes	up	0	0	1.56	3.73	0	8.46	0	0	5.61	34.66	181.97	0	2.29167	37.04
ENSRNOG00000054812	AABR07017846.1	-	0.092	-3.44636	0.0344274	0.608866	yes	down	0	0	0	0.02	0.09	0.02	0	0	0	0	0	0	0.0216667	0
ENSRNOG00000054917	Mrgpre	MAS related GPR family member E [Source:RGD Symbol;Acc:738045]	0.324	-1.62435	0.0210867	0.583208	yes	down	0.25	0.08	0.25	0.08	0.28	0.16	0	0.08	0	0.08	0.08	0.08	0.183333	0.0533333
ENSRNOG00000054920	AABR07032135.1	-	0.138	-2.85615	0.0303576	0.602888	yes	down	0	0	1.03	0	0	0.2	0	0.03	0	0	0	0	0.205	0.005
ENSRNOG00000054955		adhesion G protein-coupled receptor A1 [Source:NCBI gene;Acc:309097]	4.018	2.00639	0.0338466	0.60918	yes	up	0	0	0.03	0	0.04	0	0.06	0.03	0.13	0.06	0.07	0	0.0116667	0.0583333
ENSRNOG00000054989	Grhl1	grainyhead-like transcription factor 1 [Source:RGD Symbol;Acc:1305735]	0.352	-1.50519	0.00161765	0.329288	yes	down	1.01	1.2	2.02	0.48	0.54	0.57	0.37	0.4	0.14	0.4	0.48	0.25	0.97	0.34
ENSRNOG00000055072	AABR07003241.2	-	0.024	-5.35176	0.011699	0.537572	yes	down	0	0.65	2.01	0	0.37	0	0	0	0	0	0	0	0.505	0
ENSRNOG00000055140	AABR07026596.2	-	0.175	-2.51139	0.0275938	0.605934	yes	down	1.26	0	3.5	1.07	0	0	0	0	0	0.06	0	0	0.971667	0.01
ENSRNOG00000055383	AABR07067762.1	-	0.152	-2.7158	0.0402046	0.615342	yes	down	0.22	0	0.46	0	0.25	0	0	0	0	0	0	0	0.155	0
ENSRNOG00000055485	LOC100363531	LRRGT00182-like [Source:RGD Symbol;Acc:2324595]	10.008	3.32309	0.00655636	0.474951	yes	up	0	0	0	0	0	0	0.19	0.41	0.21	0.41	0	0.22	0	0.24
ENSRNOG00000055498	LOC103694875	derlin-3 [Source:RGD Symbol;Acc:9125074]	4.625	2.20933	7.83001e-06	0.0159388	yes	up	1.45	0.76	0.38	0.68	0.61	2.24	5.13	5.87	4.49	3.85	4.93	4.46	1.02	4.78833
ENSRNOG00000055537	AABR07065814.6	-	0.109	-3.20061	0.0335616	0.609983	yes	down	0.22	0	0	0	4.9	0.22	0	0	0.21	0	0.21	0	0.89	0.07
ENSRNOG00000055836	AABR07000402.1	-	0	-11.6742	0.00208473	0.3368	yes	down	37.15	182.35	0	7.05	15.73	0	0	0	0	0	0	0	40.38	0
ENSRNOG00000055936	Trnp1	TMF1-regulated nuclear protein 1 [Source:RGD Symbol;Acc:1582917]	7.484	2.90377	0.0385728	0.611993	yes	up	0	0	0	0	0	0	0.11	0	0.25	0	0.26	0	0	0.103333
ENSRNOG00000056153	Tent5b	terminal nucleotidyltransferase 5B [Source:RGD Symbol;Acc:1308967]	0.497	-1.00988	0.027073	0.604273	yes	down	1.27	0.71	0.43	0.16	0.48	0.28	0.23	0.42	0.13	0.24	0.34	0.27	0.555	0.271667
ENSRNOG00000056256	U2	U2 spliceosomal RNA [Source:RFAM;Acc:RF00004]	0.118	-3.0865	0.0493099	0.623837	yes	down	24.84	4.82	0	0	0	0.68	0	0	0	0	0	0	5.05667	0
ENSRNOG00000056358	Ccdc27	coiled-coil domain containing 27 [Source:RGD Symbol;Acc:1587099]	2.178	1.12278	0.0074841	0.496242	yes	up	0.19	0.11	0.13	0.12	0.11	0.22	0.15	0.45	0.27	0.37	0.31	0.49	0.146667	0.34
ENSRNOG00000056679	AABR07026972.1	-	0.191	-2.39024	0.0452501	0.62746	yes	down	0.21	0	0	0.83	0	0.63	0	0	0	0.2	0	0	0.278333	0.0333333
ENSRNOG00000056964	AABR07033570.2	sorting nexin-1-like [Source:NCBI gene;Acc:102549158]	6.033	2.59293	0.0351577	0.612732	yes	up	0	0	0	0	0	0	0	0.11	0	0	0	0.06	0	0.0283333
ENSRNOG00000057130	AC241950.1	-	2.878	1.52489	0.0473372	0.6249	yes	up	0	0	0.1	0.3	0.12	0	0.36	0.29	0.12	0.29	0.4	0.21	0.0866667	0.278333
ENSRNOG00000057214	AABR07043510.1	-	6.127	2.61509	0.0452317	0.627632	yes	up	0	0	0	0	0	0	0.03	0	0.01	0	0	0.02	0	0.01
ENSRNOG00000057235	AABR07067355.1	-	0.207	-2.27139	0.0281695	0.602329	yes	down	0	0.23	0.19	0	0.18	0.43	0.07	0	0.09	0	0	0	0.171667	0.0266667
ENSRNOG00000057545	AC114363.1	-	0.126	-2.98676	0.0313048	0.606318	yes	down	0.59	1.16	0	0	1.38	0	0	0	0	0	0	0	0.521667	0
ENSRNOG00000057609	AABR07065091.1	-	8.792	3.13619	0.0188011	0.568669	yes	up	0	0	0	0	0	0	0	0.06	0.06	0.12	0	0.13	0	0.0616667
ENSRNOG00000057660	AABR07071747.1	-	7.502	2.90731	0.043736	0.623452	yes	up	0	0	0	0	0	0	0	0	0	0.27	0.82	0.29	0	0.23
ENSRNOG00000058153	AABR07013202.1	-	0.098	-3.35166	0.00183095	0.335773	yes	down	1.21	1.76	1.45	0.62	0.99	0	0.11	0	0.42	0	0	0	1.005	0.0883333
ENSRNOG00000058323	LOC102550026	uncharacterized LOC102550026 [Source:RGD Symbol;Acc:7501360]	3.899	1.96324	0.0387543	0.612011	yes	up	0	0	0	0.2	0.32	0	0.47	0.08	0.47	0.11	0.45	0.47	0.0866667	0.341667
ENSRNOG00000058500	LOC103694908	low affinity immunoglobulin gamma Fc region receptor III-like [Source:RGD Symbol;Acc:9277665]	0.146	-2.77755	0.00518239	0.458664	yes	down	1.53	1.07	1.16	0.02	0.91	0.58	0	0.14	0	0	0.61	0	0.878333	0.125
ENSRNOG00000058664	Usp9y	ubiquitin specific peptidase 9, Y-linked [Source:RGD Symbol;Acc:9087771]	8.717	3.12389	0.0175831	0.569034	yes	up	0	0	0	0	0	0	0.01	0.02	0	0.01	0	0.02	0	0.01
ENSRNOG00000058906	Ptprh	protein tyrosine phosphatase, receptor type, H [Source:RGD Symbol;Acc:620553]	0.182	-2.4589	0.00680264	0.474228	yes	down	0.17	0.03	0.05	0.02	0.02	0.03	0	0.02	0	0.02	0.02	0	0.0533333	0.01
ENSRNOG00000059006	AABR07042557.1	-	0.277	-1.85177	0.0472649	0.625162	yes	down	1.95	0.33	0.21	0	0.12	0.54	0.18	0.07	0.26	0.19	0.07	0	0.525	0.128333
ENSRNOG00000059084	AABR07073400.1	-	5.371	2.42522	0.0151872	0.557029	yes	up	0	0.43	0	0	0.11	0	0.68	0.8	0	0.28	1.48	0.6	0.09	0.64
ENSRNOG00000059149	AABR07030498.1	-	0.155	-2.68801	0.0355302	0.611889	yes	down	0.06	0.03	0	0	0	0.03	0	0	0	0	0	0	0.02	0
ENSRNOG00000059261	AABR07001700.2	-	4.256	2.08966	0.0316866	0.606785	yes	up	0	4.4	0	0	0	0	0	4.7	10.94	9.24	0.25	5.2	0.733333	5.055
ENSRNOG00000059278	AABR07008399.1	-	8.697	3.12051	0.0391908	0.612724	yes	up	0	0	0	0	0	0	0.04	0	0	0.16	0	0.04	0	0.04
ENSRNOG00000059398	7SK	7SK RNA [Source:RFAM;Acc:RF00100]	10.046	3.32851	0.0145067	0.556116	yes	up	0	0	0	0	0	0	1.2	0	1.41	0	1.39	0.74	0	0.79
ENSRNOG00000059443	LOC103690028	zinc finger protein 622 [Source:RGD Symbol;Acc:9452233]	0.024	-5.39485	0.0372077	0.613776	yes	down	0	0	0	0	1.48	0	0	0	0	0	0	0	0.246667	0
ENSRNOG00000059709	AABR07021691.2	-	0.172	-2.53706	0.0347589	0.609433	yes	down	0.07	0	0	0.07	0.08	0.29	0	0	0	0	0	0	0.085	0
ENSRNOG00000059710	AABR07039236.1	-	6.208	2.63418	0.0248849	0.589705	yes	up	0	0	0	0	0	0	0.01	0.01	0	0.01	0	0.01	0	0.00666667
ENSRNOG00000059776	Tnks2	tankyrase 2 [Source:RGD Symbol;Acc:1305026]	227.3	7.82845	0.0123028	0.54207	yes	up	0	0	0	0	0	0	0	0	0	0	0.88	0.55	0	0.238333
ENSRNOG00000059898	LOC100909599	probable ATP-dependent RNA helicase YTHDC2-like [Source:RGD Symbol;Acc:6502578]	5.352	2.42	0.0279365	0.606263	yes	up	0.03	0	0	0	0	0	0.07	0.05	0.06	0	0	0.06	0.005	0.04
ENSRNOG00000059916	AABR07053483.2	-	6.125	2.61475	0.045037	0.627068	yes	up	0	0	0	0	0	0	0.06	0.12	0	0	0.06	0	0	0.04
ENSRNOG00000059964	AABR07061825.2	-	0.154	-2.69716	0.0228837	0.5889	yes	down	0.8	0	10.93	3.6	4.28	0	1.52	0	0	0	0	0	3.26833	0.253333
ENSRNOG00000059974	AABR07053283.1	-	7.466	2.90025	0.0207869	0.582835	yes	up	0	0	0	0	0	0	0.1	0	0.05	0.05	0.05	0	0	0.0416667
ENSRNOG00000060371	AABR07010040.3	-	4.366	2.12633	0.0298058	0.606726	yes	up	0	0	0.18	0.17	0	0	0.31	0.17	0.69	0.68	0	0.19	0.0583333	0.34
ENSRNOG00000060437	AC239701.1	-	0.031	-5.01963	0.0242381	0.588069	yes	down	0.35	0	0	0	0.07	0	0	0	0	0	0	0	0.07	0
ENSRNOG00000060604	LOC103694910	GPI mannosyltransferase 1 [Source:RGD Symbol;Acc:9267318]	135.813	7.08548	0.000622456	0.230377	yes	up	0	0	0	0	0	0	1.89	0.75	0	1.95	0.53	0.23	0	0.891667
ENSRNOG00000060899	AABR07040840.1	-	0.264	-1.92409	0.0421195	0.621294	yes	down	6.01	1.97	2.06	0	3.58	3.41	2.55	0	0	0	1.49	0	2.83833	0.673333
ENSRNOG00000061159	AABR07056953.1	-	7.507	2.90817	0.0235448	0.589518	yes	up	0	0	0	0	0	0	0	0.02	0.04	0.02	0	0.02	0	0.0166667
ENSRNOG00000061169	AABR07060952.1	-	0.083	-3.59925	0.025324	0.591842	yes	down	0.29	0	1.48	0	0	0.57	0	0	0	0	0	0	0.39	0
ENSRNOG00000061201	U1	U1 spliceosomal RNA [Source:RFAM;Acc:RF00003]	0.125	-3.00251	0.0216767	0.582125	yes	down	126.93	103.66	1.56	0	1.86	8.46	19.68	0	5.61	0	0	0	40.4117	4.215
ENSRNOG00000061526	Rsph6a	radial spoke head 6 homolog A [Source:RGD Symbol;Acc:1306786]	0.155	-2.69011	0.0358644	0.612976	yes	down	0.03	0.05	0	0	0	0.03	0	0	0	0	0	0	0.0183333	0
ENSRNOG00000061576	AABR07051564.1	-	0.222	-2.17198	0.026981	0.604873	yes	down	0.86	0.41	1.82	0.43	5.43	1.75	0	1.27	0	0	0.87	0	1.78333	0.356667
ENSRNOG00000061714	Slc14a2	solute carrier family 14 member 2 [Source:RGD Symbol;Acc:3689]	0.184	-2.44095	0.0151419	0.557375	yes	down	2.37	0.29	0.08	0.08	0	0.47	0.09	0.14	0.06	0.08	0.15	0.04	0.548333	0.0933333
ENSRNOG00000061738	AABR07027141.1	-	0.153	-2.70545	0.0384278	0.612558	yes	down	0.02	0.02	0.03	0	0	0	0	0	0	0	0	0	0.0116667	0
ENSRNOG00000062013	Adprhl1	ADP-ribosylhydrolase like 1 [Source:RGD Symbol;Acc:1305641]	0.28	-1.83841	0.0391637	0.613243	yes	down	0.04	0.04	0.01	0.15	0.14	0.04	0	0.01	0	0	0.04	0.04	0.07	0.015
ENSRNOG00000062111	AABR07048080.1	-	6.176	2.62659	0.0472231	0.625829	yes	up	0	0	0	0	0	0	0	0.24	0	0	0.12	0.13	0	0.0816667
ENSRNOG00000062146	AC119762.7	-	0.242	-2.04557	0.0413571	0.617203	yes	down	0.2	0.38	0	0.2	0.11	0.1	0	0.19	0	0	0	0	0.165	0.0316667
ENSRNOG00000062158	AC134224.3	-	0.043	-4.54431	0.00179913	0.332938	yes	down	2.42	7.29	0	2.15	0	1.12	0	0	0	0	0.49	0	2.16333	0.0816667
ENSRNOG00000062165	AABR07051501.1	-	0.392	-1.34939	0.00341744	0.402113	yes	down	10.9	3.98	13.36	9.73	10.28	11.54	7.3	4.85	3.26	2.08	4.62	1.67	9.965	3.96333
ENSRNOG00000062202	AABR07036022.1	-	0.423	-1.24152	0.0212468	0.583669	yes	down	0.73	0.68	0.62	1.07	0.69	0.6	0.21	0.92	0.12	0.23	0.24	0.13	0.731667	0.308333
ENSRNOG00000062267	AABR07037054.1	-	0.195	-2.36203	0.0478589	0.624898	yes	down	0.18	0.17	0	0	0.2	0	0	0	0	0	0	0	0.0916667	0
ENSRNOG00000062268	AABR07051404.1	-	11.495	3.52299	0.0182764	0.566262	yes	up	0	0	0	0	0	0	0	0	0.33	0.16	0.17	0.72	0	0.23
